# Supplementary material for: FKRP-dependent glycosylation of fibronectin regulates muscle pathology in muscular dystrophy
Source: Nat Commun. 2021 May 19;12:2951. doi: 10.1038/s41467-021-23217-6 (PMC8134429; doi:10.1038/s41467-021-23217-6)
Supplement: Supplementary file 7 — Source Data [file 41467_2021_23217_MOESM7_ESM.zip]

Archive with 25 entries (24 files):
- Data Source Files/
- Data Source Files/Ex Fig 7 .xlsx
- __MACOSX/Data Source Files/._Ex Fig 7 .xlsx
- Data Source Files/Figure 1.xlsx
- __MACOSX/Data Source Files/._Figure 1.xlsx
- Data Source Files/Ex Fig 1.xlsx
- __MACOSX/Data Source Files/._Ex Fig 1.xlsx
- Data Source Files/Ex Fig 6 .xlsx
- __MACOSX/Data Source Files/._Ex Fig 6 .xlsx
- Data Source Files/Figure 4.xlsx
- __MACOSX/Data Source Files/._Figure 4.xlsx
- Data Source Files/Ex Fig 4.xlsx
- __MACOSX/Data Source Files/._Ex Fig 4.xlsx
- Data Source Files/Ex Fig 9.xlsx
- __MACOSX/Data Source Files/._Ex Fig 9.xlsx
- Data Source Files/Figure 2.xlsx
- __MACOSX/Data Source Files/._Figure 2.xlsx
- Data Source Files/Ex Fig 2.xlsx
- __MACOSX/Data Source Files/._Ex Fig 2.xlsx
- Data Source Files/Ex Fig10.xlsx
- __MACOSX/Data Source Files/._Ex Fig10.xlsx
- Data Source Files/Ex Fig 3.xlsx
- __MACOSX/Data Source Files/._Ex Fig 3.xlsx
- Data Source Files/Figure 3.xlsx
- __MACOSX/Data Source Files/._Figure 3.xlsx
