# Supplementary material for: FKRP-dependent glycosylation of fibronectin regulates muscle pathology in muscular dystrophy
Source: Nat Commun. 2021 May 19;12:2951. doi: 10.1038/s41467-021-23217-6 (PMC8134429; doi:10.1038/s41467-021-23217-6)
Supplement: Supplementary file 7 — Source Data [file 41467_2021_23217_MOESM7_ESM.zip › Data Source Files/Ex Fig 7 .xlsx]

## Sheet: Ex Fig 7a
		Biacore
		Time (sec)	3.125 nM	6.25 nM	6.25 nM	12.5 nM	25 nM	50 nM	100 nM
		-60.06	0.0449219	-0.207031	0.101562	0.106445	0.0361319	0.0322266	-0.0273438
		-59.96	0.0429688	-0.199219	0.0986328	0.120117	0.0400391	0.0302734	-0.0175781
		-59.86	0.0605469	-0.167969	0.093749	0.143555	0.0576162	0.0546875	0.00781
		-59.76	0.0683594	-0.175781	0.0859375	0.161133	0.0712891	0.0576172	0.0117188
		-59.66	0.0800781	-0.171875	0.0898438	0.160156	0.0654297	0.0673828	0.0136719
		-59.56	0.0683594	-0.181641	0.0996075	0.155273	0.053709	0.0595703	0.015625
		-59.46	0.0566406	-0.203125	0.0898438	0.149414	0.0576172	0.0458984	0.00391
		-59.36	0.0390625	-0.201172	0.0761709	0.149414	0.038085	0.0458984	-0.00195
		-59.26	0.0361328	-0.19043	0.0693359	0.146484	0.0605469	0.0507813	0.00293
		-59.16	0.03125	-0.191406	0.0664063	0.137695	0.0546875	0.0537109	0.00195
		-59.06	0.0234375	-0.186523	0.0703115	0.149414	0.0654287	0.0615234	0.00781
		-58.96	0.0292969	-0.195313	0.0673828	0.137695	0.0537109	0.0556641	-0.000977
		-58.86	0.0253906	-0.208984	0.062499	0.120117	0.0458975	0.0517578	-0.0136719
		-58.76	0.0429688	-0.197266	0.0683594	0.126953	0.0537109	0.0654297	-0.00977
		-58.66	0.0439453	-0.203125	0.0742188	0.129883	0.0537109	0.0458984	0.00391
		-58.56	0.0371094	-0.205078	0.0664053	0.137695	0.0576162	0.0449219	-0.00195
		-58.46	0.0546875	-0.201172	0.0859375	0.166992	0.0771484	0.0498047	0.00977
		-58.36	0.078125	-0.189453	0.0957022	0.174805	0.0869131	0.0615234	0.0195313
		-58.26	0.0986328	-0.202148	0.100586	0.185547	0.0800781	0.0527344	0.0244141
		-58.16	0.0996094	-0.214844	0.0996094	0.180664	0.0908203	0.0498047	0.0292969
		-58.06	0.0996094	-0.191406	0.117187	0.196289	0.0966787	0.0791016	0.0410156
		-57.96	0.119141	-0.185547	0.121094	0.202148	0.0957031	0.0849609	0.0410156
		-57.86	0.119141	-0.193359	0.130858	0.198242	0.102538	0.0849609	0.0429688
		-57.76	0.119141	-0.196289	0.128906	0.19043	0.0947266	0.0693359	0.0371094
		-57.66	0.107422	-0.201172	0.146484	0.194336	0.106445	0.0869141	0.0361328
		-57.56	0.130859	-0.197266	0.141601	0.196289	0.120116	0.0966797	0.0429688
		-57.46	0.130859	-0.193359	0.134766	0.197266	0.110352	0.0888672	0.0449219
		-57.36	0.130859	-0.195313	0.126952	0.194336	0.104491	0.0791016	0.0488281
		-57.26	0.142578	-0.189453	0.134766	0.208008	0.0927734	0.0849609	0.0605469
		-57.16	0.151367	-0.193359	0.138672	0.211914	0.100586	0.0927734	0.0664063
		-57.06	0.144531	-0.203125	0.132812	0.202148	0.0908194	0.0849609	0.0546875
		-56.96	0.155273	-0.192383	0.125977	0.201172	0.0898438	0.0898438	0.0673828
		-56.86	0.162109	-0.181641	0.13867	0.198242	0.0888653	0.0849609	0.0722656
		-56.76	0.15625	-0.1875	0.125	0.174805	0.078125	0.0654297	0.0664063
		-56.66	0.142578	-0.208984	0.119141	0.151367	0.0654297	0.0439453	0.0488281
		-56.56	0.148438	-0.216797	0.124998	0.139648	0.0654278	0.0517578	0.0371094
		-56.46	0.152344	-0.216797	0.125	0.131836	0.0576172	0.0458984	0.0527344
		-56.36	0.155273	-0.209961	0.122068	0.126953	0.060545	0.0410156	0.0498047
		-56.26	0.136719	-0.232422	0.115234	0.120117	0.0419922	0.0263672	0.0332031
		-56.16	0.141602	-0.213867	0.120117	0.109375	0.0546875	0.0351563	0.0361328
		-56.06	0.15625	-0.21875	0.123046	0.12207	0.0517569	0.0283203	0.0292969
		-55.96	0.146484	-0.240234	0.117188	0.132813	0.0498047	0.0322266	0.0292969
		-55.86	0.136719	-0.238281	0.11328	0.12793	0.0478506	0.0185547	0.0214844
		-55.76	0.136719	-0.239258	0.128906	0.135742	0.0615234	0.0283203	0.0273438
		-55.66	0.134766	-0.234375	0.116211	0.12207	0.0478516	0.0283203	0.0292969
		-55.56	0.128906	-0.246094	0.0957022	0.110352	0.0400381	0.0126953	0.00879
		-55.46	0.136719	-0.246094	0.0878906	0.110352	0.0458984	0.0185547	0
		-55.36	0.138672	-0.246094	0.111327	0.110352	0.0458975	0.0302734	-0.00391
		-55.26	0.134766	-0.242188	0.121094	0.106445	0.0537109	0.0322266	-0.00781
		-55.16	0.121094	-0.248047	0.115234	0.0888672	0.0537109	0.0185547	-0.0214844
		-55.06	0.109375	-0.264648	0.103515	0.0683594	0.0419912	0.0166016	-0.0371094
		-54.96	0.109375	-0.268555	0.106445	0.0546875	0.0410156	0.0244141	-0.0185547
		-54.86	0.101563	-0.267578	0.111327	0.0458984	0.0517569	0.0322266	-0.0195313
		-54.76	0.09375	-0.255859	0.117188	0.0517578	0.0644531	0.0498047	-0.0195313
		-54.66	0.0996094	-0.259766	0.109375	0.0478516	0.0556641	0.0478516	-0.0195313
		-54.56	0.0996094	-0.257813	0.117187	0.0537109	0.0673819	0.0478516	-0.0126953
		-54.46	0.0957031	-0.238281	0.113281	0.0634766	0.0732422	0.0615234	-0.00977
		-54.36	0.0820313	-0.226563	0.104492	0.0576172	0.0888672	0.0537109	-0.0234375
		-54.26	0.103516	-0.207031	0.126953	0.0585938	0.118164	0.0771484	-0.00781
		-54.16	0.09375	-0.210938	0.121094	0.0537109	0.116211	0.0830078	-0.0175781
		-54.06	0.107422	-0.180664	0.132811	0.0771484	0.129881	0.0947266	0.00586
		-53.96	0.0820313	-0.1875	0.126953	0.0595703	0.116211	0.0830078	-0.00391
		-53.86	0.108398	-0.157227	0.153319	0.0742188	0.130858	0.103516	0.0166016
		-53.76	0.109375	-0.15625	0.154297	0.0693359	0.137695	0.104492	0.00586
		-53.66	0.125	-0.119141	0.177734	0.0927734	0.166992	0.147461	0.0175781
		-53.56	0.130859	-0.119141	0.17578	0.0986328	0.176757	0.145508	0.0214844
		-53.46	0.123047	-0.123047	0.179688	0.0908203	0.178711	0.145508	0.00781
		-53.36	0.136719	-0.109375	0.185545	0.0986328	0.196287	0.161133	0.0117188
		-53.26	0.136719	-0.125	0.173828	0.0869141	0.182617	0.15332	-0.0185547
		-53.16	0.15625	-0.115234	0.181641	0.110352	0.202148	0.176758	-0.0292969
		-53.06	0.163086	-0.12207	0.176757	0.0917969	0.210937	0.180664	-0.0302734
		-52.96	0.173828	-0.101563	0.167969	0.114258	0.219727	0.170898	-0.0390625
		-52.86	0.183594	-0.0917969	0.16992	0.120117	0.221678	0.161133	-0.0488281
		-52.76	0.166016	-0.09375	0.148438	0.120117	0.207031	0.120117	-0.0693359
		-52.66	0.160156	-0.0878906	0.138672	0.116211	0.198242	0.110352	-0.078125
		-52.56	0.171875	-0.111328	0.128905	0.106445	0.170897	0.0888672	-0.0957031
		-52.46	0.164063	-0.125	0.128906	0.104492	0.18457	0.0810547	-0.09375
		-52.36	0.134766	-0.142578	0.0996084	0.0712891	0.153319	0.0478516	-0.109375
		-52.26	0.105469	-0.152344	0.0898438	0.0595703	0.145508	0.0380859	-0.115234
		-52.16	0.0996094	-0.142578	0.0996094	0.0712891	0.149414	0.0595703	-0.107422
		-52.06	0.0761719	-0.167969	0.0859365	0.0517578	0.139647	0.0537109	-0.117188
		-51.96	0.0703125	-0.1875	0.0742188	0.0322266	0.133789	0.0507813	-0.118164
		-51.86	0.0664063	-0.178711	0.0830078	0.0498047	0.133789	0.0693359	-0.103516
		-51.76	0.0878906	-0.158203	0.0957031	0.0615234	0.157227	0.0869141	-0.0878906
		-51.66	0.0957031	-0.162109	0.0878906	0.0644531	0.151367	0.0810547	-0.0859375
		-51.56	0.101563	-0.144531	0.0839834	0.0595703	0.161132	0.0908203	-0.0800781
		-51.46	0.103516	-0.138672	0.0800781	0.0595703	0.154297	0.102539	-0.0820313
		-51.36	0.101563	-0.138672	0.0742178	0.0634766	0.163085	0.0996094	-0.0898438
		-51.26	0.119141	-0.138672	0.078125	0.0615234	0.163086	0.0947266	-0.0839844
		-51.16	0.107422	-0.146484	0.078125	0.0576172	0.145508	0.0869141	-0.0830078
		-51.06	0.107422	-0.146484	0.0742178	0.0517578	0.145507	0.0986328	-0.0898438
		-50.96	0.0947266	-0.146484	0.0683594	0.0439453	0.137695	0.0947266	-0.0742188
		-50.86	0.105469	-0.146484	0.0878897	0.0693359	0.145507	0.114258	-0.0566406
		-50.76	0.0947266	-0.158203	0.0830078	0.0644531	0.144531	0.125	-0.0517578
		-50.66	0.0800781	-0.158203	0.0800781	0.0498047	0.151367	0.125	-0.0527344
		-50.56	0.0917969	-0.150391	0.0898438	0.0654297	0.157227	0.149414	-0.0371094
		-50.46	0.101563	-0.146484	0.121094	0.0966797	0.186523	0.170898	-0.00195
		-50.36	0.101563	-0.146484	0.126952	0.0947266	0.186522	0.180664	0.00977
		-50.26	0.0898438	-0.126953	0.126953	0.101563	0.19043	0.194336	0.00586
		-50.16	0.0898438	-0.115234	0.134766	0.114258	0.192383	0.208008	-0.00391
		-50.06	0.0996094	-0.0898438	0.130858	0.139648	0.188476	0.225586	-0.00293
		-49.96	0.120117	-0.0664063	0.144531	0.15918	0.202148	0.241211	0.0126953
		-49.86	0.121094	-0.0654297	0.140624	0.149414	0.192382	0.231445	-0.00781
		-49.76	0.144531	-0.0449219	0.146484	0.172852	0.19043	0.225586	-0.00195
		-49.66	0.161133	-0.0380859	0.149414	0.1875	0.191406	0.228516	0.00488
		-49.56	0.160156	-0.0488281	0.134764	0.161133	0.176756	0.208008	-0.00977
		-49.46	0.148438	-0.0683594	0.111328	0.145508	0.149414	0.180664	-0.0273438
		-49.36	0.132813	-0.0761719	0.101562	0.120117	0.139647	0.170898	-0.0371094
		-49.26	0.138672	-0.0761719	0.0996094	0.135742	0.15332	0.172852	-0.0351563
		-49.16	0.134766	-0.0839844	0.0898438	0.121094	0.137695	0.163086	-0.0390625
		-49.06	0.128906	-0.0898438	0.0957012	0.120117	0.13574	0.155273	-0.0332031
		-48.96	0.117188	-0.103516	0.0878906	0.112305	0.12793	0.147461	-0.0410156
		-48.86	0.115234	-0.0996094	0.0917959	0.108398	0.120116	0.151367	-0.0488281
		-48.76	0.101563	-0.0839844	0.0957031	0.104492	0.125977	0.145508	-0.0429688
		-48.66	0.113281	-0.0761719	0.103516	0.125977	0.137695	0.157227	-0.03125
		-48.56	0.113281	-0.0683594	0.101562	0.124023	0.129882	0.161133	-0.0273438
		-48.46	0.119141	-0.0683594	0.103516	0.137695	0.143555	0.163086	-0.0332031
		-48.36	0.134766	-0.0527344	0.0996084	0.129883	0.14746	0.15918	-0.0292969
		-48.26	0.140625	-0.046875	0.105469	0.141602	0.135742	0.155273	-0.0273438
		-48.16	0.128906	-0.0546875	0.105469	0.129883	0.12793	0.147461	-0.0332031
		-48.06	0.128906	-0.046875	0.0937481	0.125977	0.124022	0.147461	-0.0332031
		-47.96	0.128906	-0.046875	0.0820313	0.100586	0.104492	0.12793	-0.0371094
		-47.86	0.128906	-0.046875	0.0761709	0.0966797	0.112304	0.124023	-0.0351563
		-47.76	0.140625	-0.0429688	0.0761719	0.0908203	0.114258	0.120117	-0.0292969
		-47.66	0.150391	-0.0371094	0.09375	0.0966797	0.114258	0.125977	-0.0117188
		-47.56	0.158203	-0.0488281	0.0957022	0.0791016	0.114257	0.110352	-0.0117188
		-47.46	0.158203	-0.0449219	0.107422	0.0869141	0.12207	0.12793	-0.00781
		-47.36	0.158203	-0.0488281	0.115233	0.0693359	0.11621	0.124023	-0.0136719
		-47.26	0.158203	-0.0449219	0.123047	0.0693359	0.116211	0.124023	-0.00195
		-47.16	0.140625	-0.0566406	0.117188	0.0595703	0.116211	0.118164	-0.00195
		-47.06	0.164063	-0.0332031	0.117187	0.0751953	0.131835	0.12207	-0.00195
		-46.96	0.154297	-0.0273438	0.128906	0.0693359	0.133789	0.119141	0.00586
		-46.86	0.144531	-0.03125	0.123046	0.0771484	0.133788	0.124023	0.00586
		-46.76	0.134766	-0.0332031	0.115234	0.0722656	0.141602	0.12793	0.0136719
		-46.66	0.148438	-0.0273438	0.115234	0.0673828	0.151367	0.145508	0.00391
		-46.56	0.144531	-0.015625	0.126952	0.0791016	0.157226	0.149414	0.0175781
		-46.46	0.138672	-0.0273438	0.123047	0.0791016	0.15332	0.143555	0.0253906
		-46.36	0.135742	-0.0419922	0.120116	0.0722656	0.15039	0.148438	0.0185547
		-46.26	0.130859	-0.0351563	0.119141	0.0595703	0.144531	0.155273	0.0117188
		-46.16	0.118164	-0.0507813	0.107422	0.0556641	0.133789	0.147461	0.0195313
		-46.06	0.0996094	-0.0644531	0.107421	0.0419922	0.125976	0.143555	0
		-45.96	0.0839844	-0.0722656	0.107422	0.0341797	0.137695	0.129883	0.00781
		-45.86	0.078125	-0.0703125	0.0878897	0.0322266	0.131835	0.147461	0
		-45.76	0.0898438	-0.0566406	0.0917969	0.0244141	0.129883	0.139648	-0.0126953
		-45.66	0.0820313	-0.0644531	0.0976563	0.0302734	0.147461	0.145508	-0.00977
		-45.56	0.0703125	-0.0527344	0.0976553	0.0302734	0.151366	0.147461	-0.0214844
		-45.46	0.0546875	-0.0625	0.0820313	0.0146484	0.145508	0.131836	-0.0136719
		-45.36	0.0605469	-0.0644531	0.0878897	0.0205078	0.145507	0.129883	-0.0136719
		-45.26	0.0527344	-0.0527344	0.0722656	0.0205078	0.137695	0.129883	-0.0195313
		-45.16	0.0546875	-0.0517578	0.0859375	0.0283203	0.143555	0.135742	-0.0136719
		-45.06	0.0605469	-0.0390625	0.0859356	0.0400391	0.155272	0.151367	0.00586
		-44.96	0.0566406	-0.046875	0.0615234	0.0361328	0.155273	0.137695	-0.00195
		-44.86	0.0507813	-0.0390625	0.0429668	0.0302734	0.151365	0.145508	-0.00195
		-44.76	0.0390625	-0.046875	0.0351563	0.0302734	0.133789	0.137695	-0.0136719
		-44.66	0.0429688	-0.0546875	0.0390625	0.0419922	0.137695	0.149414	-0.00977
		-44.56	0.0488281	-0.0371094	0.0449209	0.0517578	0.143554	0.15918	0
		-44.46	0.0429688	-0.0332031	0.0605469	0.0556641	0.137695	0.155273	0
		-44.36	0.0605469	-0.0273438	0.0742173	0.0576172	0.131835	0.155273	0.00195
		-44.26	0.0527344	-0.0390625	0.0703125	0.0537109	0.129883	0.151367	-0.00781
		-44.16	0.0585938	-0.0390625	0.0722656	0.0595703	0.131836	0.145508	0.00195
		-44.06	0.0546875	-0.0390625	0.0605459	0.0439453	0.125976	0.133789	-0.0117188
		-43.96	0.0410156	-0.0390625	0.0742188	0.0615234	0.129883	0.135742	-0.00391
		-43.86	0.0488281	-0.0429688	0.062499	0.0498047	0.112304	0.124023	-0.00781
		-43.76	0.0488281	-0.0449219	0.0664063	0.0732422	0.118164	0.123047	-0.00977
		-43.66	0.0546875	-0.0449219	0.078125	0.0693359	0.110352	0.120117	-0.0175781
		-43.56	0.0605469	-0.0390625	0.0722647	0.0771484	0.11914	0.118164	-0.00781
		-43.46	0.0634766	-0.0429688	0.0722656	0.0742188	0.112305	0.112305	-0.0253906
		-43.36	0.0654297	-0.0439453	0.0654287	0.0839844	0.117187	0.128906	-0.00879
		-43.26	0.0683594	-0.0488281	0.0742188	0.0869141	0.114258	0.120117	-0.00586
		-43.16	0.0722656	-0.0625	0.0742188	0.0810547	0.118164	0.129883	-0.00781
		-43.06	0.078125	-0.0566406	0.0664048	0.0908203	0.131835	0.131836	0.00977
		-42.96	0.0644531	-0.0644531	0.0703125	0.0908203	0.118164	0.133789	0.0136719
		-42.86	0.0703125	-0.0644531	0.0722647	0.0791016	0.106444	0.135742	0.00391
		-42.76	0.0585938	-0.0683594	0.0703125	0.0712891	0.118164	0.139648	0.00195
		-42.66	0.0507813	-0.0878906	0.0761719	0.0712891	0.100586	0.137695	-0.0117188
		-42.56	0.0585938	-0.0878906	0.0761714	0.0673828	0.0947261	0.133789	-0.0117188
		-42.46	0.0742188	-0.0722656	0.0839844	0.0830078	0.110352	0.133789	-0.000977
		-42.36	0.0644531	-0.0703125	0.0839829	0.0732422	0.108397	0.133789	-0.00586
		-42.26	0.0507813	-0.0839844	0.0761719	0.0634766	0.106445	0.129883	-0.0136719
		-42.16	0.0644531	-0.0664063	0.0839844	0.0849609	0.114258	0.135742	-0.00195
		-42.06	0.0546875	-0.0751953	0.0722647	0.0751953	0.110351	0.139648	-0.0136719
		-41.96	0.0605469	-0.0800781	0.0742188	0.0654297	0.120117	0.129883	-0.0253906
		-41.86	0.0566406	-0.0800781	0.0781236	0.0673828	0.118163	0.12793	-0.00977
		-41.76	0.0371094	-0.0800781	0.0605469	0.0595703	0.119141	0.129883	-0.0273438
		-41.66	0.0537109	-0.0673828	0.0791016	0.0605469	0.128906	0.140625	-0.00879
		-41.56	0.0488281	-0.0664063	0.0859365	0.0693359	0.127929	0.135742	-0.0136719
		-41.46	0.0527344	-0.0507813	0.0888672	0.0771484	0.125977	0.139648	-0.00586
		-41.36	0.0605469	-0.0410156	0.0957017	0.0830078	0.137694	0.147461	-0.00391
		-41.26	0.0410156	-0.0585938	0.0839844	0.0664063	0.12207	0.135742	-0.0214844
		-41.16	0.0449219	-0.046875	0.0800781	0.0595703	0.129883	0.151367	-0.0214844
		-41.06	0.0625	-0.0390625	0.101562	0.0712891	0.143554	0.157227	0.00195
		-40.96	0.0507813	-0.0410156	0.0996094	0.0634766	0.137695	0.15625	0.00195
		-40.86	0.0507813	-0.0390625	0.105468	0.0654297	0.145507	0.155273	0.015625
		-40.76	0.0507813	-0.0234375	0.105469	0.0673828	0.145508	0.15918	0.015625
		-40.66	0.0625	-0.0273438	0.117188	0.0654297	0.145508	0.165039	0.0136719
		-40.56	0.0546875	-0.0195313	0.105468	0.0517578	0.137694	0.161133	0.00391
		-40.46	0.0566406	-0.0214844	0.117188	0.0595703	0.12207	0.174805	0.00977
		-40.36	0.0546875	-0.0234375	0.117187	0.0595703	0.127929	0.174805	0.00195
		-40.26	0.0683594	-0.0107422	0.123047	0.0712891	0.145508	0.174805	0.015625
		-40.16	0.0722656	0.00586	0.134766	0.0908203	0.15625	0.194336	0.03125
		-40.06	0.0898438	0.0195313	0.134765	0.0869141	0.163085	0.182617	0.0371094
		-39.96	0.09375	0.0234375	0.146484	0.0908203	0.155273	0.19043	0.0371094
		-39.86	0.0996094	0.0117188	0.134765	0.0908203	0.155272	0.180664	0.0371094
		-39.76	0.104492	0.0126953	0.139648	0.0791016	0.15625	0.179688	0.0419922
		-39.66	0.103516	0.0136719	0.158203	0.0830078	0.163086	0.186523	0.0410156
		-39.56	0.111328	0.0253906	0.169921	0.0908203	0.172851	0.198242	0.0595703
		-39.46	0.123047	0.0253906	0.177734	0.0908203	0.170898	0.198242	0.0585938
		-39.36	0.123047	0.0253906	0.169921	0.0791016	0.168945	0.198242	0.0703125
		-39.26	0.15625	0.046875	0.195313	0.0947266	0.186523	0.219727	0.0800781
		-39.16	0.169922	0.0566406	0.195313	0.104492	0.182617	0.22168	0.0820313
		-39.06	0.172852	0.0585938	0.186522	0.0947266	0.174804	0.231445	0.0839844
		-38.96	0.167969	0.0722656	0.193359	0.0966797	0.174805	0.245117	0.0859375
		-38.86	0.164063	0.0644531	0.197265	0.0830078	0.166991	0.237305	0.0820313
		-38.76	0.169922	0.0722656	0.193359	0.0849609	0.163086	0.225586	0.0839844
		-38.66	0.169922	0.0839844	0.197266	0.0830078	0.163086	0.229492	0.0703125
		-38.56	0.167969	0.105469	0.20703	0.100586	0.159179	0.250977	0.0917969
		-38.46	0.171875	0.101563	0.199219	0.108398	0.161133	0.245117	0.09375
		-38.36	0.173828	0.0976563	0.205077	0.104492	0.155272	0.241211	0.0761719
		-38.26	0.161133	0.0771484	0.194336	0.0957031	0.143555	0.228516	0.0693359
		-38.16	0.179688	0.103516	0.203125	0.105469	0.166992	0.243164	0.0878906
		-38.06	0.164063	0.103516	0.185546	0.0986328	0.170897	0.237305	0.0839844
		-37.96	0.166016	0.111328	0.197266	0.106445	0.168945	0.241211	0.0742188
		-37.86	0.179688	0.109375	0.193358	0.100586	0.170897	0.234375	0.0839844
		-37.76	0.183594	0.107422	0.195313	0.100586	0.168945	0.227539	0.0820313
		-37.66	0.166016	0.09375	0.1875	0.0888672	0.163086	0.225586	0.0683594
		-37.56	0.152344	0.0742188	0.182617	0.0771484	0.157226	0.206055	0.0644531
		-37.46	0.175781	0.0927734	0.1875	0.0947266	0.176758	0.225586	0.0742188
		-37.36	0.169922	0.103516	0.195311	0.0966797	0.180663	0.225586	0.0644531
		-37.26	0.158203	0.0878906	0.183594	0.0869141	0.166992	0.22168	0.0507813
		-37.16	0.144531	0.0742188	0.173828	0.0927734	0.155273	0.219727	0.0507813
		-37.06	0.146484	0.0683594	0.166015	0.0869141	0.151366	0.206055	0.0449219
		-36.96	0.140625	0.0625	0.162109	0.0849609	0.145508	0.202148	0.0390625
		-36.86	0.140625	0.0742188	0.179686	0.0830078	0.156249	0.204102	0.0380859
		-36.76	0.132813	0.0625	0.181641	0.0771484	0.139648	0.196289	0.0371094
		-36.66	0.117188	0.0507813	0.160156	0.0791016	0.12207	0.196289	0.0332031
		-36.56	0.103516	0.0507813	0.154296	0.0791016	0.133788	0.18457	0.0195313
		-36.46	0.121094	0.0546875	0.158203	0.0830078	0.133789	0.188477	0.0371094
		-36.36	0.121094	0.0390625	0.1416	0.0791016	0.1416	0.172852	0.0371094
		-36.26	0.120117	0.0175781	0.138672	0.0703125	0.124023	0.15918	0.0175781
		-36.16	0.130859	0.0234375	0.152344	0.0810547	0.131836	0.176758	0.0332031
		-36.06	0.126953	0	0.126952	0.0615234	0.114257	0.165039	0.015625
		-35.96	0.135742	0.00879	0.129883	0.0644531	0.115234	0.169922	0.0126953
		-35.86	0.138672	0.0117188	0.125	0.0673828	0.112304	0.172852	0.015625
		-35.76	0.150391	0.0175781	0.136719	0.0654297	0.110352	0.177734	0.0136719
		-35.66	0.134766	0.0234375	0.140625	0.0634766	0.111328	0.161133	0.0234375
		-35.56	0.128906	0.0195313	0.126952	0.0498047	0.0927725	0.147461	-0.00195
		-35.46	0.128906	0.00586	0.134766	0.0537109	0.104492	0.143555	-0.00195
		-35.36	0.128906	0.015625	0.123046	0.0595703	0.0927725	0.147461	0.00977
		-35.26	0.115234	0.00781	0.121094	0.0537109	0.0986328	0.155273	0.00977
		-35.16	0.105469	0.0214844	0.123047	0.0478516	0.100586	0.143555	0.000977
		-35.06	0.0917969	0.0253906	0.109374	0.0517578	0.0869131	0.143555	-0.00195
		-34.96	0.0917969	0.0244141	0.104492	0.0517578	0.0791016	0.149414	-0.0136719
		-34.86	0.0800781	0.015625	0.107421	0.0439453	0.092773	0.155273	-0.00586
		-34.76	0.0878906	0.0214844	0.109375	0.0576172	0.108398	0.155273	0.0175781
		-34.66	0.0751953	0.0175781	0.0957031	0.0498047	0.0947266	0.151367	0.00195
		-34.56	0.0722656	0.015625	0.0957026	0.0498047	0.0947261	0.149414	0
		-34.46	0.078125	0.0292969	0.0957031	0.0693359	0.0947266	0.166992	0.0214844
		-34.36	0.0585938	0.0214844	0.0761709	0.0498047	0.0947256	0.151367	0.00781
		-34.26	0.046875	0.00977	0.0839844	0.0498047	0.0908203	0.149414	0.00391
		-34.16	0.0585938	0.0253906	0.0957031	0.0488281	0.108398	0.15918	0.00977
		-34.06	0.0585938	0.015625	0.0839834	0.0556641	0.109374	0.165039	0.0117188
		-33.96	0.0546875	0.0136719	0.0917969	0.0478516	0.0947266	0.160156	0.0126953
		-33.86	0.0332031	0.00195	0.085937	0.0478516	0.0947261	0.15332	0.00195
		-33.76	0.0439453	0.0263672	0.110352	0.0605469	0.107422	0.166016	0.00879
		-33.66	0.0351563	0.0332031	0.101563	0.0498047	0.0986328	0.163086	0.0175781
		-33.56	0.0214844	0.0410156	0.0878897	0.0537109	0.0966787	0.166992	0.0253906
		-33.46	0.0214844	0.046875	0.0957031	0.0576172	0.104492	0.174805	0.0273438
		-33.36	0.0273438	0.0410156	0.0996089	0.0615234	0.104492	0.166992	0.0273438
		-33.26	0.0253906	0.0585938	0.111328	0.0615234	0.120117	0.186523	0.0429688
		-33.16	0.03125	0.0527344	0.117188	0.0693359	0.125977	0.194336	0.0449219
		-33.06	0.015625	0.0488281	0.113281	0.0654297	0.118164	0.19043	0.0390625
		-32.96	0.0136719	0.046875	0.111328	0.0751953	0.12793	0.200195	0.046875
		-32.86	0.00781	0.0488281	0.092773	0.0693359	0.12207	0.182617	0.0390625
		-32.76	0.0136719	0.0585938	0.109375	0.0693359	0.12793	0.192383	0.0507813
		-32.66	0.0195313	0.0644531	0.0917969	0.0654297	0.120117	0.206055	0.0585938
		-32.56	0.0429688	0.0712891	0.109374	0.0751953	0.118163	0.209961	0.0585938
		-32.46	0.0361328	0.0625	0.103516	0.0693359	0.112305	0.208008	0.0507813
		-32.36	0.0136719	0.0585938	0.0937495	0.0654297	0.114257	0.211914	0.0419922
		-32.26	0.03125	0.0644531	0.109375	0.0634766	0.105469	0.206055	0.0625
		-32.16	0.0253906	0.0703125	0.119141	0.0693359	0.100586	0.206055	0.0644531
		-32.06	0.03125	0.09375	0.128905	0.0800781	0.112304	0.206055	0.0761719
		-31.96	0.0253906	0.0996094	0.134766	0.0908203	0.116211	0.198242	0.0683594
		-31.86	0.0361328	0.0986328	0.129882	0.0917969	0.125	0.206055	0.0810547
		-31.76	0.046875	0.121094	0.148438	0.108398	0.125977	0.217773	0.0839844
		-31.66	0.0410156	0.126953	0.144531	0.0986328	0.125977	0.202148	0.078125
		-31.56	0.0253906	0.113281	0.111327	0.0908203	0.106444	0.180664	0.0703125
		-31.46	0.0390625	0.105469	0.117188	0.0908203	0.102539	0.182617	0.0800781
		-31.36	0.0371094	0.117188	0.132812	0.0908203	0.100585	0.180664	0.0800781
		-31.26	0.0351563	0.119141	0.130859	0.0791016	0.102539	0.170898	0.0761719
		-31.16	0.0371094	0.109375	0.121094	0.0830078	0.100586	0.172852	0.0839844
		-31.06	0.0429688	0.119141	0.126952	0.0947266	0.106444	0.174805	0.0898438
		-30.96	0.0390625	0.121094	0.129883	0.0966797	0.102539	0.174805	0.0859375
		-30.86	0.0380859	0.121094	0.126953	0.0986328	0.0888667	0.174805	0.101563
		-30.76	0.0449219	0.125	0.136719	0.0947266	0.105469	0.170898	0.107422
		-30.66	0.046875	0.121094	0.121094	0.0966797	0.0927734	0.172852	0.107422
		-30.56	0.0390625	0.105469	0.115233	0.078125	0.08496	0.151367	0.0878906
		-30.46	0.0390625	0.107422	0.103516	0.0888672	0.0810547	0.161133	0.0878906
		-30.36	0.0400391	0.118164	0.124022	0.0976563	0.0976553	0.160156	0.0966797
		-30.26	0.0332031	0.117188	0.113281	0.0947266	0.100586	0.166992	0.0927734
		-30.16	0.0351563	0.119141	0.111328	0.104492	0.0986328	0.158203	0.09375
		-30.06	0.0371094	0.125	0.132812	0.118164	0.106444	0.168945	0.0996094
		-29.96	0.0351563	0.124023	0.119141	0.124023	0.106445	0.168945	0.111328
		-29.86	0.0410156	0.119141	0.11035	0.125977	0.106444	0.15918	0.113281
		-29.76	0.0292969	0.0976563	0.0957031	0.104492	0.0986328	0.149414	0.0917969
		-29.66	0.0214844	0.0878906	0.0839844	0.0986328	0.0927734	0.131836	0.0859375
		-29.56	0.0175781	0.0742188	0.0703115	0.0810547	0.0830069	0.12207	0.0722656
		-29.46	0.0117188	0.0664063	0.0644531	0.0810547	0.0849609	0.131836	0.078125
		-29.36	0.03125	0.0683594	0.0761709	0.0878906	0.0966787	0.141602	0.0898438
		-29.26	0.015625	0.0507813	0.0722656	0.0732422	0.0810547	0.135742	0.0820313
		-29.16	0.00586	0.0429688	0.0664063	0.0595703	0.0673828	0.116211	0.0722656
		-29.06	0.0263672	0.0664063	0.0859361	0.0830078	0.0986314	0.147461	0.0976563
		-28.96	0.0175781	0.0488281	0.0625	0.0849609	0.0849609	0.141602	0.078125
		-28.86	0.0175781	0.0390625	0.0644522	0.0869141	0.0917959	0.135742	0.078125
		-28.76	-0.00195	0.0371094	0.0761719	0.0810547	0.0771484	0.135742	0.0664063
		-28.66	-0.00195	0.0380859	0.0712891	0.0908203	0.0830078	0.12793	0.0703125
		-28.56	-0.00684	0.0361328	0.0654287	0.0917969	0.0742178	0.128906	0.0634766
		-28.46	-0.00391	0.0390625	0.0664063	0.0888672	0.0634766	0.125977	0.0664063
		-28.36	-0.00586	0.0332031	0.074218	0.0888672	0.0634758	0.125	0.0556641
		-28.26	0.00781	0.0390625	0.0820313	0.0888672	0.0673828	0.12793	0.046875
		-28.16	-0.00586	0.0371094	0.0761719	0.0830078	0.0751953	0.124023	0.046875
		-28.06	0.00391	0.0429688	0.0761712	0.0927734	0.0791008	0.124023	0.0351563
		-27.96	-0.00195	0.0390625	0.0722656	0.0976563	0.0771484	0.116211	0.0390625
		-27.86	-0.015625	0.0292969	0.0703118	0.0751953	0.065429	0.116211	0.03125
		-27.76	-0.00586	0.046875	0.0742188	0.0849609	0.0732422	0.124023	0.0351563
		-27.66	-0.00781	0.0449219	0.0732422	0.0712891	0.0732422	0.12793	0.0351563
		-27.56	-0.015625	0.0371094	0.0664048	0.0634766	0.0556626	0.131836	0.0253906
		-27.46	-0.0292969	0.0195313	0.0546875	0.0498047	0.0517578	0.110352	0.0117188
		-27.36	-0.00586	0.0527344	0.0781243	0.0693359	0.0771477	0.135742	0.0371094
		-27.26	-0.00488	0.0449219	0.0722656	0.0654297	0.0830078	0.131836	0.0371094
		-27.16	0.00781	0.0673828	0.0898438	0.0791016	0.0849609	0.145508	0.046875
		-27.06	0.00781	0.0644531	0.0878901	0.0791016	0.0888667	0.145508	0.046875
		-26.96	0.00781	0.101563	0.101563	0.0869141	0.0976563	0.145508	0.0537109
		-26.86	-0.015625	0.0859375	0.0761714	0.0654297	0.0830073	0.15332	0.0234375
		-26.76	-0.00488	0.0966797	0.0849609	0.0761719	0.0957031	0.152344	0.0302734
		-26.66	0.00586	0.0996094	0.0820313	0.0830078	0.0966797	0.150391	0.0253906
		-26.56	0	0.113281	0.0761707	0.0898438	0.104491	0.155273	0.0273438
		-26.46	-0.00781	0.101563	0.0634766	0.0693359	0.0810547	0.147461	0.015625
		-26.36	0.00781	0.115234	0.0644524	0.100586	0.0986321	0.163086	0.0292969
		-26.26	0.0117188	0.125	0.0683594	0.100586	0.116211	0.170898	0.0410156
		-26.16	0.0195313	0.121094	0.0605469	0.0966797	0.116211	0.161133	0.0253906
		-26.06	0.0273438	0.0996094	0.0546865	0.0908203	0.120116	0.151367	0.0146484
		-25.96	0.0126953	0.09375	0.0585938	0.0830078	0.110352	0.15332	0.0117188
		-25.86	0.0117188	0.0927734	0.0468745	0.0751953	0.120117	0.147461	0.0175781
		-25.76	0.0410156	0.0996094	0.0546875	0.0966797	0.133789	0.163086	0.0175781
		-25.66	0.0488281	0.109375	0.0566406	0.102539	0.131836	0.157227	0.0292969
		-25.56	0.0644531	0.115234	0.0644522	0.106445	0.137694	0.165039	0.0410156
		-25.46	0.0585938	0.0976563	0.0527344	0.106445	0.135742	0.152344	0.0351563
		-25.36	0.0703125	0.0800781	0.0537097	0.104492	0.123046	0.149414	0.0292969
		-25.26	0.0546875	0.0605469	0.0410156	0.0859375	0.12207	0.131836	0.0351563
		-25.16	0.0576172	0.0556641	0.0478516	0.0839844	0.123047	0.119141	0.0263672
		-25.06	0.0703125	0.0703125	0.0546861	0.0947266	0.135741	0.133789	0.0351563
		-24.96	0.0625	0.0644531	0.046875	0.0810547	0.135742	0.116211	0.0253906
		-24.86	0.0585938	0.0478516	0.0507803	0.0693359	0.135741	0.100586	0.0341797
		-24.76	0.0585938	0.0332031	0.0449219	0.0693359	0.131836	0.0947266	0.015625
		-24.66	0.0654297	0.0390625	0.0449219	0.0576172	0.131836	0.0830078	0.0273438
		-24.56	0.0742188	0.0214844	0.0390613	0.0556641	0.125975	0.0771484	0.0273438
		-24.46	0.0566406	0.0136719	0.0332031	0.0458984	0.110352	0.0527344	0.015625
		-24.36	0.0625	0.0136719	0.042968	0.0556641	0.11621	0.0693359	0.0175781
		-24.26	0.0683594	0.0175781	0.0449219	0.0615234	0.108398	0.0751953	0.00586
		-24.16	0.0605469	0.00781	0.0361328	0.0419922	0.106445	0.0556641	0.0136719
		-24.06	0.0761719	0.00977	0.0429673	0.0566406	0.118163	0.0634766	0.0234375
		-23.96	0.0585938	0	0.0175781	0.0302734	0.101563	0.0419922	0.00586
		-23.86	0.0585938	-0.000977	0.042968	0.0361328	0.112304	0.0537109	0.0253906
		-23.76	0.0634766	0.0146484	0.0361328	0.0410156	0.117188	0.0664063	0.0292969
		-23.66	0.0605469	-0.00781	0.0292969	0.0185547	0.102539	0.0556641	0.0214844
		-23.56	0.0634766	-0.00391	0.0429683	0.0107422	0.125976	0.0634766	0.03125
		-23.46	0.0605469	0.00195	0.0449219	0.0107422	0.133789	0.0644531	0.0371094
		-23.36	0.0566406	0.00586	0.0488269	0.0224609	0.137694	0.0673828	0.0488281
		-23.26	0.0390625	-0.00977	0.0449219	-0.000977	0.129883	0.0556641	0.0371094
		-23.16	0.03125	-0.0175781	0.0410156	-0.00977	0.115234	0.0517578	0.0371094
		-23.06	0.015625	-0.0214844	0.0302725	-0.00684	0.118163	0.0537109	0.0332031
		-22.96	-0.00293	-0.0117188	0.0273438	-0.0205078	0.116211	0.0654297	0.0263672
		-22.86	-0.00195	0.000977	0.0234368	-0.0205078	0.108398	0.0654297	0.015625
		-22.76	-0.000977	-0.00293	0.0126953	-0.0195313	0.103516	0.0742188	0.0205078
		-22.66	0.00391	0.00391	0.0253906	-0.0107422	0.104492	0.0820313	0.0273438
		-22.56	0.00195	-0.00391	0.0292962	-0.00684	0.120116	0.0791016	0.0273438
		-22.46	0.00195	-0.00781	0.0136719	-0.00684	0.126953	0.0869141	0.0175781
		-22.36	0.0166016	0.00391	0.027343	0	0.133788	0.106445	0.0292969
		-22.26	-0.00195	0.00391	0.0263672	-0.000977	0.129883	0.106445	0.0371094
		-22.16	0.00977	0.0146484	0.0175781	0.0107422	0.12793	0.102539	0.0283203
		-22.06	0.0166016	0.0244141	0.0283196	0.0214844	0.158202	0.106445	0.0341797
		-21.96	0.0117188	0.0175781	0.0292969	0.0302734	0.163086	0.114258	0.0292969
		-21.86	0.0195313	0.0117188	0.0351555	0.0302734	0.168945	0.129883	0.0253906
		-21.76	0.0234375	0.015625	0.0351563	0.0224609	0.178711	0.12793	0.0371094
		-21.66	0.0185547	-0.00391	0.0175781	0.0146484	0.177734	0.12793	0.0195313
		-21.56	0.0371094	0.0166016	0.0351551	0.0273438	0.194335	0.145508	0.0371094
		-21.46	0.0253906	-0.00977	0.0341797	0.0185547	0.178711	0.12207	0.0322266
		-21.36	-0.00391	-0.0175781	0.0253904	0.0146484	0.165039	0.115234	0.00586
		-21.26	-0.00488	-0.000977	0.0419922	0.0136719	0.181641	0.126953	0.0224609
		-21.16	-0.0136719	-0.0136719	0.0292969	0.0166016	0.165039	0.120117	0.00977
		-21.06	-0.00879	-0.0117188	0.0273433	0.0146484	0.152343	0.114258	0.0136719
		-20.96	-0.00195	0.00195	0.0117188	0.00879	0.149414	0.125977	0.0146484
		-20.86	-0.00586	-0.00195	0.0166004	0.0400391	0.163085	0.12207	0.0195313
		-20.76	0	-0.0166016	0.00391	0.03125	0.143555	0.108398	0.0175781
		-20.66	0.000977	-0.0126953	0.00488	0.03125	0.134766	0.108398	0.0224609
		-20.56	-0.0107422	-0.0175781	-0.00195	0.0322266	0.126952	0.114258	0.0175781
		-20.46	-0.00586	-0.00977	0.0136719	0.0244141	0.129883	0.108398	0.0136719
		-20.36	-0.015625	-0.00977	0.0136712	0.0302734	0.124023	0.106445	0.00781
		-20.26	-0.0292969	-0.00391	0.0195313	0.0341797	0.12793	0.0986328	0.00781
		-20.16	-0.0488281	0.00195	0.0253906	0.0351563	0.110352	0.0966797	-0.000977
		-20.06	-0.0595703	-0.00488	0.0175769	0.0175781	0.0976551	0.0859375	-0.0205078
		-19.96	-0.0595703	-0.0166016	0.0136719	0.00879	0.0830078	0.0791016	-0.0351563
		-19.86	-0.0644531	-0.0136719	0.0253904	-0.00684	0.0791013	0.0683594	-0.0429688
		-19.76	-0.0488281	0	0.0332031	0.00684	0.0761719	0.0810547	-0.0351563
		-19.66	-0.0410156	0.00195	0.0429688	0.00879	0.0634766	0.0869141	-0.0332031
		-19.56	-0.0527344	0.00195	0.0371087	0.00879	0.0634758	0.0751953	-0.0214844
		-19.46	-0.0488281	0.00586	0.0478516	0.0117188	0.0751953	0.0712891	-0.0214844
		-19.36	-0.0517578	-0.00488	0.0478507	0.0117188	0.0683585	0.0585938	-0.0292969
		-19.26	-0.0712891	-0.00586	0.046875	0.0107422	0.0556641	0.0458984	-0.03125
		-19.16	-0.0683594	-0.00684	0.0507813	0.0185547	0.0507813	0.0458984	-0.0390625
		-19.06	-0.0585938	-0.00391	0.0488275	0.0263672	0.047851	0.0527344	-0.0371094
		-18.96	-0.046875	0.0136719	0.0566406	0.0283203	0.0458984	0.0498047	-0.0273438
		-18.86	-0.0371094	0.00977	0.0634756	0.0400391	0.0498037	0.0439453	-0.0380859
		-18.76	-0.0458984	0.00684	0.0791016	0.0449219	0.0332031	0.0253906	-0.0400391
		-18.66	-0.0585938	-0.00977	0.0820313	0.0439453	0.0263672	0.0224609	-0.0332031
		-18.56	-0.0585938	-0.015625	0.0761709	0.0390625	0.0214834	0.0205078	-0.0371094
		-18.46	-0.0673828	-0.0117188	0.0761719	0.0380859	0.0185547	0.00977	-0.0390625
		-18.36	-0.0625	-0.0185547	0.0605459	0.0302734	0.0205069	0.00293	-0.0371094
		-18.26	-0.0771484	-0.0146484	0.0546875	0.0195313	0.00391	0	-0.0390625
		-18.16	-0.0585938	-0.00781	0.0625	0.0400391	0.0126953	0.00293	-0.0136719
		-18.06	-0.0742188	-0.00391	0.0527338	0.0478516	-0.00195	0.000977	-0.015625
		-17.96	-0.0722656	-0.015625	0.0625	0.0488281	-0.0107422	0.00684	-0.00195
		-17.86	-0.0703125	-0.0234375	0.0400388	0.0439453	-0.0205081	0.00977	0.00586
		-17.76	-0.046875	-0.0146484	0.0449219	0.0576172	0.00488	0.0185547	0.0214844
		-17.66	-0.0537109	-0.0175781	0.0292969	0.0498047	-0.00781	0.0205078	0.0234375
		-17.56	-0.0595703	-0.0205078	0.02832	0.0585938	-0.0136722	0.0195313	0.0175781
		-17.46	-0.0371094	-0.015625	0.0351563	0.0507813	0.00879	0.0498047	0.0292969
		-17.36	-0.0527344	-0.0195313	0.0283203	0.0419922	0.00488	0.0380859	0.0214844
		-17.26	-0.0371094	-0.00391	0.0488281	0.0830078	0.00488	0.0673828	0.03125
		-17.16	-0.0341797	0.0107422	0.0556641	0.0859375	0.00879	0.0820313	0.0380859
		-17.06	-0.0205078	0.0185547	0.0527334	0.0849609	0.0107412	0.0800781	0.0341797
		-16.96	-0.0292969	0.00781	0.0351563	0.0751953	0.00488	0.0810547	0.0273438
		-16.86	-0.0332031	0.00977	0.0351553	0.0771484	0.0126944	0.0830078	0.0234375
		-16.76	-0.0253906	0.00586	0.0380859	0.0742188	0.0244141	0.0947266	0.00977
		-16.66	-0.0234375	0.03125	0.0273438	0.0751953	0.0195313	0.0830078	0.0117188
		-16.56	-0.0107422	0.0361328	0.0263666	0.0957031	0.0136713	0.0996094	0.0214844
		-16.46	0.00977	0.0449219	0.0234375	0.0947266	0.0224609	0.113281	0.0273438
		-16.36	0.00977	0.0517578	0.0205067	0.0849609	0.0166005	0.102539	0.03125
		-16.26	0.00488	0.046875	0.00586	0.0595703	0	0.0908203	0.0175781
		-16.16	-0.00586	0.0449219	-0.00586	0.0507813	-0.0107422	0.0771484	0.0136719
		-16.06	0.00781	0.0507813	0.00586	0.0615234	0.0146481	0.0722656	0.015625
		-15.96	0.00879	0.0751953	0.00293	0.0722656	0.0117188	0.0761719	0.00879
		-15.86	0.00391	0.0634766	0.000976	0.0732422	0.00586	0.0771484	0.00879
		-15.76	0.0253906	0.0664063	0.0136719	0.0791016	0.0126953	0.0888672	0.0117188
		-15.66	0.0302734	0.0683594	0.00586	0.0664063	-0.0107422	0.0830078	0.00586
		-15.56	0.0214844	0.0546875	0.00195	0.0517578	-0.0166022	0.0615234	0.00586
		-15.46	0.0224609	0.0634766	0.000977	0.0488281	-0.0136719	0.0556641	0.000977
		-15.36	0.0214844	0.0517578	-0.000978	0.0302734	-0.0332042	0.0478516	0
		-15.26	0.0136719	0.0449219	-0.0175781	0.0185547	-0.0341797	0.0244141	-0.00879
		-15.16	-0.00586	0.0332031	-0.0195313	0.0126953	-0.0419922	-0.000977	-0.0214844
		-15.06	-0.0195313	0.0371094	-0.00977	0.00977	-0.0322272	0.00879	-0.0195313
		-14.96	-0.0205078	0.0351563	-0.00781	-0.00293	-0.0263672	-0.00488	-0.0136719
		-14.86	-0.0361328	0.0302734	-0.00293	-0.00586	-0.0292975	-0.0166016	-0.0126953
		-14.76	-0.0332031	0.0410156	0.00488	-0.00684	-0.0302734	-0.0126953	-0.00391
		-14.66	-0.0292969	0.0595703	0.015625	-0.00879	-0.0136719	-0.00684	0.00781
		-14.56	-0.0175781	0.0527344	0.0195304	-0.00488	-0.0107431	-0.00879	0.0117188
		-14.46	-0.0195313	0.0449219	0.0253906	-0.015625	-0.0166016	-0.0146484	0.0214844
		-14.36	-0.015625	0.0410156	0.0371085	-0.0185547	-0.00879	-0.00293	0.03125
		-14.26	-0.0283203	0.0341797	0.0361328	-0.0117188	0	-0.0166016	0.0175781
		-14.16	-0.0400391	0.0341797	0.0410156	-0.00293	-0.00879	-0.0146484	0.0214844
		-14.06	-0.0410156	0.0410156	0.0468746	-0.000977	-0.00293	-0.0146484	0.0273438
		-13.96	-0.0253906	0.0527344	0.0576172	0.0107422	0.00488	0.00488	0.0273438
		-13.86	-0.0195313	0.0527344	0.0566397	0.0146484	0.00781	0.00879	0.03125
		-13.76	-0.0214844	0.0332031	0.0546875	0.0205078	0.00879	0.00684	0.0253906
		-13.66	-0.0126953	0.0419922	0.0556641	0.0205078	0.00781	0.00391	0.0263672
		-13.56	-0.00781	0.0458984	0.0683581	0.0205078	0.00683	0.00879	0.03125
		-13.46	-0.03125	0.0410156	0.0449219	0.0166016	0.00293	0.00488	0.0273438
		-13.36	-0.0273438	0.0605469	0.044921	0.0205078	0.00684	-0.00293	0.0302734
		-13.26	-0.0205078	0.0507813	0.0273438	0.0205078	0.0146484	-0.00391	0.0253906
		-13.16	-0.0292969	0.0429688	0.0195313	0.0126953	0.00684	-0.0126953	0.0175781
		-13.06	-0.00977	0.0546875	0.0361325	0.0322266	0.0263668	-0.00488	0.0292969
		-12.96	0.00586	0.0546875	0.046875	0.0478516	0.0253906	0.00293	0.0292969
		-12.86	0.00488	0.0585938	0.0517572	0.0351563	0.02539	-0.00195	0.0341797
		-12.76	0.00781	0.0566406	0.0390625	0.0410156	0.0380859	-0.000977	0.0371094
		-12.66	0.03125	0.0664063	0.0488281	0.0517578	0.0478516	-0.00293	0.0332031
		-12.56	0.0429688	0.0585938	0.0410148	0.0517578	0.0478507	0.0126953	0.0507813
		-12.46	0.0390625	0.0527344	0.046875	0.0595703	0.0439453	0.0136719	0.0458984
		-12.36	0.0185547	0.0332031	0.0273431	0.0517578	0.0439447	0.0166016	0.0253906
		-12.26	0.00977	0.0449219	0.0146484	0.0517578	0.0400391	0.0166016	0.0292969
		-12.16	0.0205078	0.0429688	0.0263672	0.0625	0.0458984	0.0273438	0.0361328
		-12.06	0.0214844	0.0429688	0.0195309	0.0625	0.0341793	0.0361328	0.0195313
		-11.96	0.0253906	0.0429688	0.0371094	0.0771484	0.0576172	0.0361328	0.0351563
		-11.86	0.046875	0.0429688	0.0488278	0.0634766	0.0576169	0.0595703	0.0332031
		-11.76	0.0664063	0.0546875	0.0625	0.0693359	0.0712891	0.0732422	0.0351563
		-11.66	0.0410156	0.0429688	0.0488281	0.0576172	0.0576172	0.0664063	0.00879
		-11.56	0.0439453	0.046875	0.0439444	0.0634766	0.0615226	0.0732422	0.0117188
		-11.46	0.0380859	0.0380859	0.0283203	0.0546875	0.0625	0.0664063	0.00684
		-11.36	0.0390625	0.0449219	0.0468742	0.0615234	0.0644523	0.0673828	0
		-11.26	0.0390625	0.0322266	0.0429688	0.0605469	0.0634766	0.0634766	0.0175781
		-11.16	0.046875	0.0351563	0.0390625	0.0712891	0.0673828	0.0556641	0.0175781
		-11.06	0.0332031	0.0351563	0.0371088	0.0712891	0.0712885	0.0595703	0.0214844
		-10.96	0.0390625	0.0253906	0.0332031	0.0771484	0.0830078	0.0693359	0.015625
		-10.86	0.0429688	0.0273438	0.0371079	0.0810547	0.0908188	0.0751953	0.0273438
		-10.76	0.0244141	0.00293	0.0302734	0.0585938	0.0507813	0.0605469	0.00879
		-10.66	0.0380859	0.00391	0.0332031	0.0498047	0.0498047	0.0556641	-0.00293
		-10.56	0.0410156	-0.00391	0.0195304	0.0458984	0.0400382	0.0478516	-0.00391
		-10.46	0.0292969	0.00195	0.0166016	0.0517578	0.0458984	0.0546875	-0.00391
		-10.36	0.0175781	-0.00195	0.00781	0.0429688	0.0332021	0.0537109	0
		-10.26	0.0214844	-0.0205078	-0.00977	0.0361328	0.0244141	0.0419922	-0.00586
		-10.16	0.0214844	-0.03125	-0.0234375	0.0107422	0.00488	0.0283203	-0.0117188
		-10.06	0.0292969	-0.0292969	-0.0234383	0.0107422	0.00488	0.0244141	-0.0195313
		-9.96	0.0488281	-0.0292969	-0.0273438	0.00684	-0.00684	0.0244141	0.00195
		-9.86	0.0410156	-0.0361328	-0.0341809	0.00391	-0.0136731	0.00977	-0.00684
		-9.76	0.0136719	-0.0507813	-0.0410156	-0.000977	-0.0166016	-0.00684	-0.0126953
		-9.66	0.0136719	-0.0527344	-0.0292969	-0.0146484	-0.0302734	-0.00879	-0.0195313
		-9.56001	0	-0.046875	-0.0322277	-0.00879	-0.0332042	-0.0224609	-0.0136719
		-9.46	-0.00781	-0.0546875	-0.0527344	-0.0175781	-0.0458984	-0.0429688	-0.0253906
		-9.36	0	-0.0556641	-0.0449227	-0.0224609	-0.0537118	-0.0400391	-0.03125
		-9.26	0.00781	-0.0605469	-0.0527344	-0.0185547	-0.0419922	-0.0576172	-0.0195313
		-9.16	-0.000977	-0.0566406	-0.0429688	-0.000977	-0.0439453	-0.0537109	-0.0136719
		-9.06001	0.00684	-0.0517578	-0.0419933	0.00391	-0.0429698	-0.0410156	-0.00684
		-8.96	-0.00977	-0.0449219	-0.0527344	0.00293	-0.0419922	-0.0576172	-0.000977
		-8.86	-0.0214844	-0.0488281	-0.0761721	-0.000977	-0.0537111	-0.0712891	-0.0332031
		-8.76	0.00195	-0.0332031	-0.0605469	0.00293	-0.0419922	-0.0419922	-0.00977
		-8.66	0	-0.0273438	-0.0634766	-0.0185547	-0.0449219	-0.0556641	0
		-8.56001	0.015625	-0.0195313	-0.0605478	-0.0224609	-0.0380868	-0.0361328	0.00195
		-8.46	0.0175781	-0.0341797	-0.0625	-0.0175781	-0.0400391	-0.0429688	0
		-8.36	0.0175781	-0.0175781	-0.0566416	-0.0244141	-0.0283213	-0.0380859	0.00195
		-8.26	0.00781	-0.0166016	-0.0537109	-0.0292969	-0.0253906	-0.03125	-0.00879
		-8.16	0.00977	-0.00391	-0.0488281	-0.0166016	-0.0244141	-0.0126953	0.00977
		-8.06001	0.00977	0.00195	-0.0351572	-0.0166016	-0.024415	-0.0244141	0.00977
		-7.96	0.00586	-0.00195	-0.0351563	-0.0146484	-0.0400391	-0.0283203	-0.00684
		-7.86	-0.00391	0.00391	-0.0195318	-0.0244141	-0.0341803	-0.0380859	0.00195
		-7.76	0.00195	0.0117188	-0.0136719	-0.0302734	-0.0263672	-0.0244141	-0.00391
		-7.66	-0.0136719	0	-0.0253906	-0.0419922	-0.0263672	-0.0361328	-0.015625
		-7.56001	-0.0322266	-0.00586	-0.0361336	-0.0400391	-0.0371102	-0.0419922	-0.0136719
		-7.46	-0.0175781	-0.0175781	-0.0332031	-0.0478516	-0.0341797	-0.0361328	-0.0253906
		-7.36	-0.0117188	-0.0214844	-0.0234385	-0.03125	-0.024415	-0.0332031	-0.0214844
		-7.26	-0.015625	-0.0234375	-0.0390625	-0.0361328	-0.0205078	-0.0498047	-0.0253906
		-7.16	-0.0205078	-0.0292969	-0.0439453	-0.0410156	-0.0253906	-0.046875	-0.0234375
		-7.06001	-0.0195313	-0.0371094	-0.033204	-0.0478516	-0.00879	-0.0380859	-0.015625
		-6.96	-0.015625	-0.0488281	-0.0449219	-0.0439453	-0.0146484	-0.0322266	-0.0136719
		-6.86	-0.0214844	-0.0488281	-0.0449225	-0.0498047	-0.00684	-0.0244141	-0.0136719
		-6.76	-0.0175781	-0.0449219	-0.0410156	-0.0498047	-0.00293	-0.0244141	-0.00977
		-6.66	-0.00977	-0.0449219	-0.0332031	-0.0498047	0.00879	-0.00879	-0.00195
		-6.56001	-0.0224609	-0.0488281	-0.041016	-0.0576172	-0.0156254	-0.0146484	-0.0136719
		-6.46	-0.0195313	-0.0371094	-0.0166016	-0.0517578	-0.0126953	0.00488	0.00586
		-6.36	-0.0136719	-0.0371094	-0.0136729	-0.0527344	-0.00684	-0.00293	-0.00977
		-6.26	-0.0146484	-0.0371094	-0.00488	-0.0546875	-0.015625	-0.00293	-0.0126953
		-6.16	-0.0234375	-0.0371094	-0.00781	-0.0556641	-0.0185547	-0.00684	-0.0244141
		-6.06001	-0.0371094	-0.0371094	-0.0214852	-0.0498047	-0.0361336	-0.0126953	-0.0351563
		-5.96	-0.03125	-0.0410156	-0.015625	-0.0537109	-0.0361328	-0.00684	-0.03125
		-5.86	-0.0371094	-0.0429688	-0.0214847	-0.0673828	-0.0380862	-0.0205078	-0.0390625
		-5.76	-0.0234375	-0.0292969	-0.00391	-0.0537109	-0.0263672	-0.00293	-0.0214844
		-5.66	-0.0371094	-0.0625	-0.0117188	-0.0556641	-0.0322266	-0.00293	-0.0332031
		-5.56001	-0.0292969	-0.0605469	-0.0234375	-0.0537109	-0.0410156	-0.00684	-0.0371094
		-5.46001	-0.0214844	-0.0546875	-0.0156275	-0.0595703	-0.0322291	0.00684	-0.03125
		-5.36	-0.0332031	-0.0605469	-0.0234375	-0.0722656	-0.0380859	-0.00488	-0.0546875
		-5.26	-0.046875	-0.0664063	-0.0234375	-0.0830078	-0.0478516	-0.00391	-0.0644531
		-5.16	-0.0175781	-0.0429688	0	-0.046875	-0.0234375	0.0117188	-0.0537109
		-5.06001	-0.00781	-0.0371094	0.00586	-0.0439453	-0.0244141	0.0244141	-0.0458984
		-4.96001	-0.0117188	-0.0371094	0.00586	-0.0654297	-0.024416	0.0146484	-0.0605469
		-4.86	-0.0117188	-0.0292969	0.0214844	-0.0712891	-0.0400391	0.0146484	-0.0761719
		-4.76	0	-0.0253906	0.0117188	-0.0712891	-0.0341797	0.0185547	-0.0898438
		-4.66	0.00391	-0.0136719	0.0371094	-0.0771484	-0.0458984	0.0146484	-0.09375
		-4.56001	0.0175781	0	0.0449219	-0.0693359	-0.0224609	0.0224609	-0.0859375
		-4.46001	0.0117188	-0.0292969	0.0371082	-0.0742188	-0.0380871	-0.00293	-0.119141
		-4.36	0.0351563	-0.03125	0.0292969	-0.0654297	-0.0449219	0.00879	-0.111328
		-4.26	0.0292969	-0.0371094	0.0253906	-0.0751953	-0.0498047	0.000977	-0.111328
		-4.16	0.0332031	-0.0371094	0.0253906	-0.0810547	-0.0556641	-0.00488	-0.0996094
		-4.06001	0.0585938	-0.0410156	0.0410156	-0.0654297	-0.0439453	-0.00488	-0.0869141
		-3.96001	0.0546875	-0.0625	0.0429673	-0.0751953	-0.0400405	-0.000977	-0.09375
		-3.86	0.0644531	-0.0488281	0.0576172	-0.0654297	-0.0458984	0	-0.0976563
		-3.76	0.0664063	-0.0322266	0.0458984	-0.0585938	-0.0292969	0.00586	-0.0830078
		-3.66	0.0527344	-0.0185547	0.0546875	-0.0664063	-0.0341797	-0.00879	-0.078125
		-3.56001	0.0625	-0.0117188	0.0625	-0.0615234	-0.0273438	-0.0146484	-0.0527344
		-3.46001	0.0722656	-0.0214844	0.072262	-0.0693359	-0.00879	0.0166016	-0.0371094
		-3.36	0.0449219	-0.0390625	0.0898438	-0.104492	-0.0146484	0.00488	-0.046875
		-3.26	0.0302734	-0.03125	0.0996094	-0.107422	-0.0263672	-0.0117188	-0.0449219
		-3.16	-0.000977	-0.0449219	0.0898438	-0.125	-0.0410156	-0.0332031	-0.0400391
		-3.06001	-0.0341797	-0.0410156	0.0820313	-0.143555	-0.0410156	-0.0361328	-0.0439453
		-2.96001	-0.0625	-0.0390625	0.0839835	-0.150391	-0.057618	-0.0507813	-0.0507813
		-2.86	-0.0625	-0.0234375	0.0996094	-0.138672	-0.0214844	-0.0644531	-0.0166016
		-2.76	-0.0644531	-0.0234375	0.0722656	-0.137695	-0.0332031	-0.0634766	-0.0419922
		-2.66	-0.0869141	-0.0136719	0.0458984	-0.158203	-0.0585938	-0.0722656	-0.0664063
		-2.56001	-0.0869141	-0.0410156	0.0234375	-0.162109	-0.0683594	-0.0927734	-0.0605469
		-2.46001	-0.103516	-0.0507813	-0.00196	-0.165039	-0.0439472	-0.103516	-0.0419922
		-2.36	-0.117188	-0.0722656	-0.0117188	-0.178711	-0.0244141	-0.106445	-0.0332031
		-2.26	-0.0908203	-0.0908203	-0.0195313	-0.114258	-0.0673828	-0.0595703	-0.00293
		-2.16	-0.103516	-0.160156	-0.0957031	-0.0947266	-0.0908203	-0.0673828	-0.0234375
		-2.06001	-0.109375	-0.232422	-0.181641	-0.145508	-0.0771484	-0.0742188	-0.0810547
		-1.96001	-0.121094	-0.304688	-0.320311	-0.162109	-0.135741	-0.192383	-0.260742
		-1.86	-0.217773	-0.335938	-0.357422	-0.188477	-0.233398	-0.270508	-0.317383
		-1.76	-0.204102	-0.160156	-0.265625	-0.121094	-0.136719	-0.181641	-0.168945
		-1.66	-0.102539	0.00879	0.0234375	-0.015625	0.0927734	-0.0908203	-0.0224609
		-1.56001	-0.125977	0.152344	0.557617	-0.103516	0.452148	0.0458984	0.265625
		-1.46001	0.0175781	0.435547	0.835899	-0.0986328	0.565391	0.317383	0.55957
		-1.36	0.0166016	0.327148	0.429688	-0.0634766	0.300781	0.213867	0.232422
		-1.26	0.0585938	0.325195	0.227539	-0.0625	0.304688	0.24707	0.233398
		-1.16	-0.0458984	0.141602	0.0898438	-0.134766	0.0800781	0.136719	0.171875
		-1.06001	-0.0361328	0.191406	0.0849609	-0.0986328	0.0332031	0.143555	0.198242
		-0.960007	-0.00195	0.207031	0.109371	-0.0566406	0.0732379	0.155273	0.21875
		-0.860001	-0.0205078	0.189453	0.0917969	-0.0576172	0.0615234	0.0966797	0.144531
		-0.760002	-0.0380859	0.166016	0.0429688	-0.0292969	0.0234375	0.119141	0.110352
		-0.660004	0.0341797	0.205078	0.0126953	0.09375	0.0556641	0.232422	0.128906
		-0.560005	-0.201172	-0.0751953	0.0839844	-0.137695	0.209961	-0.0761719	0.0820313
		-0.460007	0.0371094	0.0302734	0.0879188	0.114258	0.0898719	0.121094	0.302734
		-0.360001	0.144531	0.142578	1.86133	0.188477	1.71289	0.125	0.392578
		-0.260002	1.70215	1.00879	17.9658	4.4209	13.1318	2.44727	9.21973
		-0.160004	5.28711	6.25488	9.17188	9.31738	4.46191	11.3438	10.6953
		-0.0600052	1.94629	3.49121	5.57617	4.76367	4.47168	9.87891	11.7109
		0.0399933	1.36621	2.38379	6.05862	4.19238	5.39162	8.77051	13.083
		0.139999	1.69922	2.45996	6.79004	4.39355	5.89258	9.17969	13.6729
		0.239998	1.79199	2.28516	6.66895	4.51074	6.15137	9.41602	13.8945
		0.339996	1.73828	2.3877	6.72949	4.47363	6.03809	9.45117	14.0625
		0.439995	1.82422	2.50195	7.00781	4.47754	5.98145	9.77344	14.4395
		0.539993	2.10156	2.45801	7.07812	4.59375	6.05077	9.70898	14.7598
		0.639999	2.17383	2.55566	7.18945	4.79199	6.28711	9.83691	15.1758
		0.739998	1.94043	2.66699	7.24316	4.73535	6.24219	9.89648	15.1738
		0.839996	1.87988	2.72559	7.1582	4.76953	6.22852	9.99707	15.2793
		0.939995	1.96777	2.66309	7.10059	4.70996	6.2207	10.1563	15.4551
		1.03999	1.98926	2.64355	7.21874	4.72949	6.24413	10.0996	15.7842
		1.14	1.96875	2.59961	7.27148	4.74609	6.25098	10.1025	16.1201
		1.24	2.01855	2.5459	7.25684	4.76172	6.19922	10.166	16.1104
		1.34	2.0332	2.50586	7.33008	4.80371	6.15137	10.2061	16.2139
		1.43999	1.96191	2.50488	7.28906	4.83789	6.15918	10.2695	16.334
		1.53999	1.86133	2.46582	7.23925	4.85742	6.16991	10.2959	16.4697
		1.64	1.82129	2.38867	7.16602	4.8125	6.13477	10.3018	16.6016
		1.74	1.78516	2.40625	7.18555	4.82324	6.17773	10.3652	16.834
		1.84	1.7168	2.35645	7.14258	4.81836	6.19238	10.374	17.0254
		1.93999	1.76172	2.33008	7.17383	4.8252	6.23242	10.4404	17.2383
		2.03999	1.81445	2.38281	7.21875	4.8291	6.26562	10.5352	17.4805
		2.14	1.83398	2.42773	7.24805	4.84863	6.25684	10.5918	17.6943
		2.24	1.8125	2.46484	7.26172	4.8291	6.25195	10.6328	17.8506
		2.34	1.78711	2.48633	7.27148	4.81152	6.24316	10.707	18.002
		2.43999	1.77344	2.49219	7.26758	4.80176	6.2041	10.8027	18.1807
		2.53999	1.73828	2.50391	7.26367	4.80957	6.19628	10.8037	18.3594
		2.64	1.69824	2.50879	7.25098	4.80664	6.19336	10.8232	18.5068
		2.74	1.68359	2.48438	7.21484	4.80176	6.19238	10.8574	18.6592
		2.84	1.70117	2.51563	7.24023	4.84473	6.22754	10.9463	18.8779
		2.93999	1.65039	2.47461	7.19922	4.77051	6.2002	10.959	19.0225
		3.03999	1.66602	2.4668	7.21484	4.75879	6.22754	11.0068	19.2451
		3.14	1.71484	2.50098	7.27051	4.80664	6.29297	11.1074	19.5186
		3.24	1.70117	2.47461	7.24414	4.82324	6.28223	11.1504	19.7314
		3.34	1.66211	2.44727	7.21875	4.78809	6.24707	11.1826	19.9121
		3.43999	1.64258	2.44238	7.19238	4.78516	6.23633	11.2031	20.082
		3.53999	1.6582	2.43555	7.20703	4.76855	6.26074	11.2549	20.2715
		3.64	1.69336	2.43457	7.22363	4.78906	6.2793	11.3477	20.4883
		3.74	1.70801	2.43457	7.24805	4.78613	6.30176	11.4307	20.6973
		3.84	1.66504	2.43848	7.26855	4.75781	6.30469	11.4844	20.8691
		3.93999	1.6543	2.41504	7.24707	4.78125	6.32422	11.5547	21.0381
		4.03999	1.65625	2.41895	7.25195	4.78613	6.32715	11.624	21.2402
		4.14	1.64258	2.41699	7.27246	4.79199	6.34375	11.709	21.417
		4.24	1.61426	2.39941	7.24414	4.77539	6.31445	11.752	21.5537
		4.34	1.60059	2.38574	7.24219	4.78223	6.33887	11.8174	21.7412
		4.43999	1.6084	2.38184	7.22168	4.79297	6.34766	11.8789	21.9502
		4.53999	1.62109	2.37109	7.24707	4.82324	6.40234	11.9727	22.1865
		4.64	1.62891	2.37988	7.23535	4.83789	6.42773	12.0352	22.3955
		4.74	1.60547	2.39258	7.2207	4.85059	6.47461	12.0996	22.5967
		4.84	1.59668	2.38184	7.23145	4.86328	6.47266	12.1719	22.792
		4.93999	1.58594	2.35156	7.2168	4.86621	6.45508	12.2207	22.9717
		5.03999	1.56445	2.3457	7.20605	4.86133	6.45703	12.2578	23.1377
		5.14	1.5293	2.34082	7.18359	4.85254	6.46875	12.3066	23.3193
		5.24	1.5293	2.32227	7.17285	4.86328	6.48047	12.3652	23.5205
		5.34	1.53711	2.30371	7.1582	4.87012	6.51074	12.4102	23.7354
		5.43999	1.54199	2.30664	7.18555	4.87109	6.55664	12.5078	23.9307
		5.53999	1.53809	2.30664	7.18261	4.87988	6.59179	12.5723	24.124
		5.64	1.50684	2.29102	7.14258	4.87012	6.58203	12.6016	24.2764
		5.74	1.46777	2.2793	7.13574	4.87012	6.58789	12.6553	24.4688
		5.84	1.48047	2.25391	7.1377	4.85059	6.64258	12.7383	24.665
		5.93999	1.45703	2.25293	7.12305	4.84375	6.69531	12.7988	24.8486
		6.03999	1.4707	2.25391	7.12891	4.86621	6.73926	12.875	25.0518
		6.14	1.49219	2.26563	7.15137	4.87988	6.76172	12.9707	25.2666
		6.24	1.50195	2.22949	7.16797	4.88867	6.79883	13.0361	25.4717
		6.34	1.48828	2.23438	7.17188	4.88574	6.80859	13.1309	25.6611
		6.43999	1.47852	2.25391	7.19043	4.88477	6.84375	13.2207	25.8584
		6.53999	1.49023	2.27344	7.17383	4.89941	6.84277	13.2832	26.0674
		6.64	1.51367	2.25977	7.20898	4.9248	6.89258	13.3809	26.29
		6.74	1.54004	2.28418	7.26563	4.96582	6.95605	13.5049	26.5254
		6.84	1.54688	2.29492	7.25	4.97168	6.97949	13.584	26.7314
		6.93999	1.52148	2.29492	7.26953	4.99121	6.98828	13.6602	26.9385
		7.03999	1.54785	2.29883	7.25683	5.01465	7.01172	13.7383	27.1514
		7.14	1.5459	2.27441	7.24316	5.01758	7.01172	13.8184	27.3633
		7.24	1.54297	2.29688	7.23633	5.02246	7.03711	13.9004	27.5537
		7.34	1.54688	2.3125	7.2373	5.03027	7.04883	13.9863	27.7568
		7.43999	1.56055	2.31055	7.22656	5.0625	7.10449	14.082	27.9795
		7.53999	1.56445	2.32324	7.24316	5.09277	7.13965	14.1885	28.1895
		7.64	1.55859	2.30957	7.25977	5.11816	7.17285	14.2744	28.4121
		7.74	1.55859	2.31543	7.25098	5.13477	7.1875	14.3672	28.6006
		7.84	1.55859	2.2998	7.24316	5.11426	7.19629	14.4268	28.8037
		7.93999	1.54297	2.30859	7.25586	5.09766	7.21973	14.5088	28.9824
		8.03999	1.54492	2.31445	7.25976	5.11426	7.24902	14.5938	29.2002
		8.14	1.51172	2.2832	7.25879	5.09375	7.22656	14.6543	29.4033
		8.24	1.51563	2.28418	7.27441	5.08496	7.25098	14.7432	29.6074
		8.34	1.54395	2.30664	7.30957	5.09961	7.32715	14.8584	29.8477
		8.43999	1.54297	2.2793	7.31641	5.10449	7.37402	14.9482	30.0635
		8.53999	1.53613	2.2998	7.32324	5.12109	7.42187	15.0029	30.2842
		8.64	1.50488	2.26367	7.30273	5.0791	7.4043	15.041	30.4561
		8.74	1.5498	2.29395	7.33887	5.10742	7.45117	15.1328	30.6758
		8.84	1.55664	2.30078	7.33398	5.09668	7.48535	15.2012	30.876
		8.93999	1.57813	2.30664	7.35156	5.1123	7.53809	15.2793	31.0605
		9.03999	1.5957	2.30566	7.3584	5.13867	7.57324	15.373	31.2842
		9.14	1.61719	2.28125	7.35742	5.14355	7.59473	15.4492	31.4971
		9.24	1.63086	2.30273	7.37695	5.1709	7.66699	15.5166	31.6982
		9.34	1.6416	2.35352	7.40332	5.20508	7.73926	15.6064	31.9287
		9.43999	1.63672	2.36133	7.4082	5.2334	7.77637	15.6885	32.1475
		9.53999	1.61621	2.36719	7.38867	5.26074	7.81348	15.7676	32.3408
		9.64	1.62207	2.37402	7.42773	5.27734	7.83203	15.8535	32.5518
		9.74	1.64453	2.42383	7.44336	5.31738	7.90039	15.9648	32.7744
		9.84	1.63867	2.44238	7.45508	5.32227	7.9375	16.0703	32.9746
		9.93999	1.6543	2.48242	7.47461	5.34473	8.00293	16.1631	33.2031
		10.04	1.62109	2.49023	7.4834	5.35059	8.03906	16.2656	33.4209
		10.14	1.6123	2.48438	7.46191	5.35156	8.07617	16.3398	33.6162
		10.24	1.58008	2.51172	7.46094	5.35254	8.13965	16.4219	33.7939
		10.34	1.58398	2.50488	7.44824	5.35547	8.16602	16.5215	33.9951
		10.44	1.57813	2.46484	7.44727	5.34668	8.17383	16.6064	34.165
		10.54	1.58691	2.48047	7.45898	5.36035	8.19043	16.6738	34.3516
		10.64	1.6123	2.48242	7.48535	5.3457	8.2207	16.7617	34.5586
		10.74	1.62695	2.46094	7.47461	5.33691	8.23926	16.8584	34.7461
		10.84	1.61719	2.40723	7.46777	5.29297	8.25781	16.918	34.9326
		10.94	1.59863	2.39355	7.4375	5.27344	8.27734	16.999	35.1191
		11.04	1.58398	2.36914	7.44141	5.29199	8.28906	17.085	35.3145
		11.14	1.625	2.36719	7.47363	5.33789	8.33008	17.1709	35.5361
		11.24	1.60742	2.3457	7.46289	5.31543	8.32129	17.2354	35.7197
		11.34	1.6084	2.33789	7.48047	5.31055	8.33984	17.3301	35.9189
		11.44	1.60059	2.35156	7.51758	5.32617	8.3584	17.4189	36.1387
		11.54	1.58887	2.34473	7.50293	5.31836	8.38965	17.502	36.335
		11.64	1.5791	2.33984	7.48828	5.32324	8.41113	17.5859	36.5283
		11.74	1.5752	2.3457	7.49121	5.34961	8.44531	17.6719	36.7393
		11.84	1.59668	2.33789	7.49023	5.37012	8.48535	17.7686	36.9473
		11.94	1.60645	2.35645	7.49707	5.40527	8.52539	17.8672	37.1748
		12.04	1.59961	2.35254	7.5	5.41895	8.55371	17.9307	37.3682
		12.14	1.57813	2.35059	7.47266	5.41602	8.57129	18.0127	37.5342
		12.24	1.58496	2.37012	7.46973	5.41211	8.61133	18.1152	37.7314
		12.34	1.60254	2.36719	7.47266	5.41992	8.64941	18.2061	37.9268
		12.44	1.64063	2.38965	7.51367	5.44824	8.70605	18.3057	38.1309
		12.54	1.65625	2.39551	7.50293	5.45703	8.74219	18.3887	38.2998
		12.64	1.6543	2.39551	7.53613	5.47461	8.77637	18.4668	38.5234
		12.74	1.67578	2.41895	7.55957	5.50391	8.83789	18.5654	38.7324
		12.84	1.66504	2.43066	7.57422	5.50977	8.86719	18.667	38.9365
		12.94	1.66309	2.4248	7.60547	5.5332	8.91309	18.7412	39.1445
		13.04	1.66504	2.4248	7.62402	5.55469	8.95703	18.8457	39.3154
		13.14	1.67871	2.43945	7.6416	5.57324	8.98926	18.9404	39.5215
		13.24	1.70605	2.44141	7.69434	5.59668	9.03516	19.0605	39.7393
		13.34	1.6875	2.43066	7.71777	5.60547	9.07129	19.1406	39.9307
		13.44	1.67383	2.42871	7.72559	5.62402	9.09766	19.2373	40.123
		13.54	1.66211	2.40918	7.71191	5.63574	9.11426	19.3438	40.3037
		13.64	1.66895	2.4209	7.75098	5.66406	9.16211	19.4238	40.5166
		13.74	1.70215	2.44238	7.73926	5.69922	9.18848	19.5166	40.7227
		13.84	1.68652	2.41699	7.73926	5.7168	9.22852	19.6309	40.9189
		13.94	1.67188	2.3916	7.70801	5.69531	9.23633	19.6973	41.0908
		14.04	1.67578	2.40039	7.70996	5.69824	9.2832	19.8027	41.251
		14.14	1.68555	2.43359	7.7334	5.71582	9.33203	19.8916	41.4424
		14.24	1.6875	2.42188	7.75195	5.72266	9.39258	20.0078	41.6279
		14.34	1.68848	2.42285	7.76074	5.72168	9.42578	20.082	41.7998
		14.44	1.68066	2.43457	7.75391	5.72559	9.4502	20.1514	41.9688
		14.54	1.68457	2.43848	7.76758	5.73926	9.49219	20.2402	42.1416
		14.64	1.69141	2.44141	7.76465	5.75586	9.52148	20.3223	42.3525
		14.74	1.70996	2.43848	7.76953	5.76172	9.56641	20.418	42.5381
		14.84	1.7168	2.44727	7.78613	5.75293	9.60352	20.5098	42.6943
		14.94	1.71387	2.47266	7.79395	5.7334	9.63184	20.5947	42.8535
		15.04	1.7334	2.49805	7.83496	5.75	9.68945	20.7178	43.0557
		15.14	1.70508	2.47754	7.82324	5.73926	9.68164	20.7881	43.2178
		15.24	1.7002	2.4541	7.80176	5.74512	9.69629	20.875	43.418
		15.34	1.71582	2.48535	7.81543	5.78516	9.72559	20.9629	43.6123
		15.44	1.7168	2.45703	7.79297	5.78223	9.74609	21.043	43.8027
		15.54	1.72266	2.44824	7.81347	5.79785	9.80469	21.1387	43.9932
		15.64	1.71094	2.44629	7.80273	5.81543	9.8291	21.2275	44.1758
		15.74	1.71875	2.4541	7.8125	5.84766	9.87598	21.3262	44.3428
		15.84	1.71875	2.44922	7.8291	5.85645	9.90039	21.4277	44.5361
		15.94	1.7334	2.42676	7.83984	5.88477	9.9375	21.5156	44.7119
		16.04	1.74316	2.44043	7.84375	5.89844	9.99512	21.6182	44.8984
		16.14	1.73047	2.43066	7.84863	5.89258	10.0322	21.6963	45.0791
		16.24	1.73438	2.44336	7.85547	5.91895	10.0879	21.7754	45.2627
		16.34	1.72363	2.43457	7.87402	5.92188	10.126	21.8613	45.4131
		16.44	1.7334	2.44629	7.87207	5.92578	10.1924	21.9678	45.5918
		16.54	1.72461	2.46387	7.88183	5.93945	10.2285	22.085	45.7471
		16.64	1.7373	2.44336	7.87891	5.96191	10.2432	22.1602	45.9199
		16.74	1.72559	2.41992	7.90527	5.96582	10.2686	22.2373	46.1074
		16.84	1.74023	2.41016	7.9248	5.96387	10.2988	22.3164	46.2686
		16.94	1.74707	2.43066	7.91406	5.96289	10.3408	22.4023	46.4639
		17.04	1.73242	2.43945	7.91211	5.9541	10.3906	22.4717	46.626
		17.14	1.73828	2.46289	7.9248	5.98633	10.4385	22.5664	46.8174
		17.24	1.72852	2.4375	7.91895	5.99219	10.4775	22.6377	46.9873
		17.34	1.73633	2.44336	7.9248	6.01855	10.5117	22.751	47.1729
		17.44	1.75391	2.42871	7.92969	6.02734	10.5488	22.8516	47.3467
		17.54	1.78711	2.44922	7.96191	6.06738	10.5898	22.9512	47.543
		17.64	1.78906	2.44727	7.97168	6.06543	10.6162	23.0049	47.7188
		17.74	1.80859	2.43164	7.98633	6.06738	10.6494	23.1152	47.8799
		17.84	1.81445	2.44043	7.99512	6.06445	10.7031	23.1982	48.0322
		17.94	1.81738	2.44141	8	6.0791	10.7666	23.3027	48.2256
		18.04	1.83691	2.44629	8.02148	6.12207	10.8057	23.4063	48.4033
		18.14	1.82422	2.42676	8.0293	6.1377	10.8379	23.498	48.5986
		18.24	1.82715	2.41797	8.04004	6.1543	10.8691	23.5879	48.7666
		18.34	1.82031	2.40723	8.05273	6.1748	10.8916	23.6914	48.9277
		18.44	1.81641	2.39453	8.0625	6.17773	10.9375	23.7715	49.124
		18.54	1.80566	2.38672	8.05566	6.1709	10.9688	23.8369	49.2939
		18.64	1.81445	2.38965	8.06055	6.18945	11.0225	23.9238	49.4717
		18.74	1.8252	2.39551	8.05273	6.21094	11.0674	24.0264	49.666
		18.84	1.80762	2.39551	8.04688	6.21094	11.1064	24.0781	49.8438
		18.94	1.81641	2.41406	8.04785	6.24316	11.1582	24.1641	50.0381
		19.04	1.81055	2.42969	8.04687	6.25391	11.2031	24.2412	50.2266
		19.14	1.80273	2.42285	8.04688	6.27051	11.2471	24.3262	50.4072
		19.24	1.81445	2.41699	8.07031	6.29102	11.3018	24.4131	50.6035
		19.34	1.81836	2.4248	8.08984	6.29688	11.3564	24.498	50.7832
		19.44	1.79688	2.41797	8.10449	6.2959	11.3965	24.5732	50.9619
		19.54	1.79004	2.41895	8.11328	6.3125	11.4268	24.6445	51.1133
		19.64	1.78516	2.43555	8.12695	6.30664	11.4473	24.7305	51.2959
		19.74	1.78711	2.41602	8.14551	6.28809	11.4648	24.8193	51.4756
		19.84	1.78711	2.4248	8.16797	6.28809	11.4814	24.9082	51.6523
		19.94	1.78906	2.43652	8.17578	6.30566	11.5361	24.998	51.8203
		20.04	1.7793	2.42969	8.17773	6.29395	11.5771	25.0898	51.9814
		20.14	1.79102	2.43848	8.20117	6.30078	11.6035	25.1777	52.1357
		20.24	1.7832	2.43555	8.20996	6.28418	11.6309	25.2471	52.2734
		20.34	1.77051	2.41992	8.2168	6.2998	11.6689	25.334	52.3955
		20.44	1.76953	2.41699	8.24023	6.30469	11.6953	25.417	52.5576
		20.54	1.77344	2.41406	8.24121	6.31738	11.7441	25.5176	52.7178
		20.64	1.75977	2.41406	8.22266	6.31445	11.7842	25.5938	52.8584
		20.74	1.75195	2.39941	8.22461	6.33203	11.8135	25.6934	53.0156
		20.84	1.75586	2.40918	8.23047	6.35645	11.8506	25.793	53.1699
		20.94	1.75391	2.38867	8.22266	6.38281	11.877	25.8936	53.3154
		21.04	1.75195	2.38281	8.21973	6.3623	11.8955	25.9727	53.4521
		21.14	1.75488	2.38965	8.19531	6.36914	11.9355	26.0488	53.623
		21.24	1.75293	2.39551	8.19141	6.35938	11.9863	26.1191	53.7598
		21.34	1.74023	2.41406	8.20117	6.36719	12.0293	26.2207	53.9209
		21.44	1.7207	2.40137	8.20703	6.37598	12.0713	26.293	54.0869
		21.54	1.73535	2.39844	8.23828	6.38184	12.1055	26.3838	54.2598
		21.64	1.72461	2.41602	8.22559	6.39648	12.1289	26.4453	54.3936
		21.74	1.72266	2.39648	8.22461	6.40918	12.1475	26.5352	54.5537
		21.84	1.72461	2.41309	8.24023	6.4043	12.2012	26.624	54.7109
		21.94	1.73535	2.40918	8.25391	6.41016	12.2422	26.7119	54.8867
		22.04	1.74902	2.43164	8.26367	6.43457	12.3008	26.7969	55.0518
		22.14	1.73828	2.43652	8.26953	6.42285	12.3506	26.8838	55.1885
		22.24	1.74023	2.45117	8.26855	6.44531	12.3848	26.9785	55.3418
		22.34	1.74023	2.4375	8.2793	6.45215	12.4131	27.0537	55.4893
		22.44	1.72852	2.44238	8.29688	6.45117	12.4414	27.1445	55.6563
		22.54	1.74316	2.44531	8.32031	6.46973	12.4658	27.2305	55.8311
		22.64	1.71777	2.44043	8.30664	6.46289	12.4932	27.3027	55.9834
		22.74	1.71484	2.41504	8.31055	6.4707	12.5371	27.4063	56.1436
		22.84	1.70508	2.41406	8.31641	6.48145	12.5713	27.4834	56.29
		22.94	1.69531	2.39844	8.33105	6.48535	12.6074	27.5469	56.4297
		23.04	1.68652	2.37793	8.33789	6.49609	12.6396	27.6143	56.5791
		23.14	1.67969	2.37891	8.32227	6.5166	12.668	27.7012	56.7383
		23.24	1.69531	2.37695	8.34277	6.53027	12.7178	27.8115	56.9072
		23.34	1.68164	2.36035	8.34766	6.54297	12.7686	27.8887	57.0605
		23.44	1.67676	2.34961	8.35547	6.56152	12.8379	27.9932	57.2236
		23.54	1.66309	2.34473	8.36621	6.5625	12.8809	28.0576	57.3799
		23.64	1.65039	2.33301	8.38184	6.57031	12.918	28.1396	57.5244
		23.74	1.64258	2.32813	8.39453	6.57324	12.9404	28.2246	57.6807
		23.84	1.65332	2.32617	8.41992	6.58887	12.9785	28.3389	57.8418
		23.94	1.63672	2.30176	8.41895	6.59766	13.0049	28.4355	57.998
		24.04	1.63867	2.30664	8.44141	6.62598	13.041	28.5225	58.1592
		24.14	1.62695	2.30859	8.43164	6.63184	13.0537	28.6016	58.3213
		24.24	1.64453	2.33008	8.45996	6.66602	13.1211	28.6699	58.4883
		24.34	1.62598	2.34668	8.47656	6.69043	13.1807	28.7393	58.6514
		24.44	1.63965	2.34863	8.48926	6.69922	13.2139	28.8174	58.8076
		24.54	1.63672	2.36719	8.50586	6.69727	13.2393	28.8877	58.958
		24.64	1.63867	2.375	8.51465	6.71387	13.2813	28.9746	59.0957
		24.74	1.64746	2.38965	8.55078	6.71387	13.3154	29.0654	59.2686
		24.84	1.66016	2.41406	8.55859	6.73633	13.3867	29.168	59.4219
		24.94	1.66797	2.40625	8.57324	6.76465	13.4014	29.249	59.5537
		25.04	1.67578	2.41504	8.58789	6.77441	13.4492	29.3105	59.6992
		25.14	1.67773	2.41016	8.58789	6.7959	13.4756	29.3896	59.8467
		25.24	1.67969	2.41211	8.60645	6.8125	13.5273	29.4824	59.9883
		25.34	1.67871	2.41211	8.60156	6.80957	13.5615	29.5654	60.1396
		25.44	1.67871	2.39648	8.6123	6.83008	13.583	29.6416	60.2803
		25.54	1.69531	2.41016	8.63476	6.8418	13.6084	29.7451	60.4326
		25.64	1.70117	2.41992	8.65918	6.85254	13.6543	29.8438	60.5645
		25.74	1.71289	2.42578	8.67773	6.87207	13.6904	29.9229	60.7119
		25.84	1.71289	2.42871	8.69336	6.88379	13.7402	30.002	60.8311
		25.94	1.7002	2.42578	8.71387	6.88281	13.7588	30.0596	60.9473
		26.04	1.69531	2.42969	8.71094	6.90137	13.8242	30.1563	61.0967
		26.14	1.68555	2.42773	8.70117	6.91699	13.8369	30.2529	61.2305
		26.24	1.70703	2.43262	8.73828	6.9375	13.8799	30.3516	61.3975
		26.34	1.7041	2.41797	8.72949	6.9541	13.9219	30.4404	61.5313
		26.44	1.70313	2.42773	8.75195	6.96191	13.9521	30.542	61.6904
		26.54	1.7207	2.4375	8.76953	6.97656	13.9727	30.6328	61.834
		26.64	1.72949	2.45117	8.7627	7.00586	14.0254	30.7129	61.9844
		26.74	1.74609	2.46094	8.78809	7.04004	14.0625	30.8008	62.1445
		26.84	1.74023	2.45508	8.80273	7.05371	14.0986	30.8896	62.2979
		26.94	1.74805	2.4668	8.80859	7.06445	14.1299	30.9902	62.4629
		27.04	1.74902	2.45508	8.80859	7.05957	14.168	31.0557	62.6104
		27.14	1.74609	2.46191	8.81543	7.07715	14.1943	31.127	62.748
		27.24	1.75195	2.4707	8.80859	7.10938	14.2432	31.1943	62.8975
		27.34	1.75586	2.47656	8.80859	7.11035	14.291	31.2861	63.0469
		27.44	1.75781	2.49414	8.81738	7.11816	14.3389	31.3789	63.2031
		27.54	1.74805	2.47363	8.82031	7.11523	14.373	31.4561	63.335
		27.64	1.74805	2.46875	8.82617	7.14355	14.4209	31.5527	63.4766
		27.74	1.74316	2.45508	8.82617	7.16895	14.4502	31.6279	63.6104
		27.84	1.74414	2.46387	8.84082	7.18066	14.499	31.71	63.7344
		27.94	1.7627	2.46777	8.87793	7.2041	14.5557	31.8174	63.9004
		28.04	1.76758	2.4668	8.89453	7.2041	14.5889	31.8916	64.0293
		28.14	1.76953	2.46289	8.90039	7.21191	14.6113	31.9844	64.1592
		28.24	1.75781	2.47461	8.90918	7.20313	14.6436	32.0518	64.2832
		28.34	1.77148	2.4834	8.93945	7.22559	14.6689	32.1367	64.4385
		28.44	1.77051	2.48633	8.96094	7.25488	14.6875	32.21	64.5938
		28.54	1.75781	2.49219	8.96289	7.26855	14.7178	32.2676	64.7432
		28.64	1.74023	2.4707	8.96777	7.27734	14.749	32.3389	64.8672
		28.74	1.74805	2.46777	8.95898	7.29004	14.8066	32.4365	65.0059
		28.84	1.73438	2.45508	8.97852	7.29199	14.8447	32.5156	65.1436
		28.94	1.73438	2.45508	8.98242	7.2998	14.8896	32.6104	65.2871
		29.04	1.74121	2.4707	9.00683	7.31641	14.959	32.707	65.4209
		29.14	1.74414	2.47559	9.0332	7.35254	14.9932	32.8037	65.5723
		29.24	1.75	2.47461	9.03125	7.35254	15.0293	32.8799	65.6885
		29.34	1.76172	2.48633	9.04883	7.37988	15.0674	32.9648	65.8223
		29.44	1.74219	2.47852	9.04395	7.36914	15.126	33.0361	65.9541
		29.54	1.74805	2.47266	9.05859	7.3916	15.1807	33.1211	66.084
		29.64	1.74414	2.47168	9.06055	7.41309	15.2168	33.2041	66.2461
		29.74	1.72754	2.46484	9.07031	7.40918	15.251	33.2725	66.3877
		29.84	1.7168	2.44531	9.05859	7.40234	15.2783	33.3184	66.502
		29.94	1.70703	2.44434	9.05762	7.41309	15.3125	33.4072	66.6104
		30.04	1.70117	2.45508	9.06836	7.43262	15.3447	33.4678	66.7578
		30.14	1.70898	2.45898	9.08008	7.45605	15.377	33.584	66.9229
		30.24	1.71289	2.46484	9.09766	7.48047	15.415	33.6396	67.0605
		30.34	1.7041	2.46387	9.1084	7.47168	15.4619	33.7168	67.1855
		30.44	1.68164	2.44336	9.10742	7.45996	15.5029	33.7822	67.2725
		30.54	1.68457	2.45215	9.12402	7.48438	15.5361	33.874	67.4014
		30.64	1.67188	2.46484	9.14063	7.50977	15.5791	33.958	67.5342
		30.74	1.66406	2.46875	9.13281	7.51465	15.6143	34.0361	67.6426
		30.84	1.64746	2.45605	9.1377	7.50293	15.6348	34.1084	67.7549
		30.94	1.63672	2.44727	9.14063	7.50684	15.6709	34.1934	67.8848
		31.04	1.63477	2.44922	9.15429	7.52344	15.7275	34.2607	68.0078
		31.14	1.63672	2.44727	9.16016	7.5459	15.7578	34.334	68.1221
		31.24	1.63477	2.43164	9.17188	7.55957	15.7959	34.3936	68.2461
		31.34	1.63867	2.42871	9.16309	7.55371	15.8486	34.4609	68.3877
		31.44	1.62891	2.41992	9.16016	7.54492	15.8838	34.5264	68.5215
		31.54	1.61426	2.42578	9.16016	7.55176	15.916	34.6045	68.6533
		31.64	1.61328	2.42188	9.17578	7.55566	15.9521	34.6885	68.7813
		31.74	1.61328	2.43945	9.19336	7.58301	16.0166	34.7852	68.918
		31.84	1.60547	2.44043	9.21387	7.58594	16.0508	34.8799	69.0439
		31.94	1.5957	2.43359	9.19922	7.5791	16.083	34.9609	69.1641
		32.04	1.58496	2.42969	9.19726	7.57129	16.1084	35.0361	69.29
		32.14	1.57422	2.42383	9.22852	7.58301	16.1191	35.1338	69.4297
		32.24	1.58008	2.43164	9.24805	7.58594	16.1455	35.1973	69.5781
		32.34	1.58398	2.42969	9.25879	7.61426	16.1963	35.2783	69.7158
		32.44	1.56836	2.42676	9.26953	7.61816	16.2227	35.3643	69.8418
		32.54	1.5625	2.42188	9.27344	7.63574	16.2549	35.4443	69.958
		32.64	1.57422	2.42773	9.31055	7.63477	16.2803	35.5391	70.0957
		32.74	1.5752	2.41406	9.33203	7.65137	16.3174	35.6045	70.2256
		32.84	1.55664	2.40527	9.34863	7.65918	16.3438	35.6641	70.3633
		32.94	1.5625	2.41602	9.35547	7.65234	16.3721	35.7471	70.4766
		33.04	1.55664	2.42578	9.34766	7.66309	16.4004	35.8096	70.5908
		33.14	1.55078	2.42578	9.36719	7.68848	16.4561	35.8906	70.7305
		33.24	1.54688	2.43555	9.37891	7.70801	16.5068	35.9736	70.8662
		33.34	1.52539	2.42285	9.37012	7.70605	16.542	36.042	70.9492
		33.44	1.52734	2.44922	9.41016	7.73438	16.5859	36.1445	71.082
		33.54	1.5293	2.44336	9.43554	7.76074	16.6377	36.2041	71.2256
		33.64	1.5127	2.43555	9.43555	7.76855	16.665	36.2764	71.332
		33.74	1.51367	2.43359	9.41602	7.78027	16.6963	36.3613	71.4502
		33.84	1.51563	2.4375	9.43066	7.80762	16.7461	36.4443	71.5781
		33.94	1.51367	2.43262	9.45508	7.83203	16.792	36.5361	71.7109
		34.04	1.50391	2.43945	9.4707	7.81934	16.8369	36.5938	71.8232
		34.14	1.49805	2.44922	9.48047	7.83496	16.8984	36.6924	71.9492
		34.24	1.50586	2.44727	9.49023	7.84082	16.9482	36.7568	72.0547
		34.34	1.50391	2.46875	9.48535	7.87109	16.9756	36.8418	72.1689
		34.44	1.49316	2.46191	9.48828	7.88965	16.9912	36.9209	72.2891
		34.54	1.49414	2.46484	9.50586	7.90137	17.0273	36.9854	72.4141
		34.64	1.49609	2.46484	9.5293	7.91309	17.0576	37.084	72.5283
		34.74	1.49219	2.48242	9.53516	7.93359	17.0713	37.1533	72.6445
		34.84	1.47461	2.47852	9.5459	7.9502	17.1152	37.2324	72.7549
		34.94	1.48047	2.4834	9.54102	7.9502	17.1455	37.3037	72.8535
		35.04	1.49609	2.49805	9.55859	7.9541	17.1963	37.3838	72.9883
		35.14	1.48242	2.48438	9.55469	7.96191	17.2354	37.4678	73.1064
		35.24	1.50098	2.49902	9.56738	7.96973	17.2822	37.5498	73.2393
		35.34	1.49707	2.5166	9.58594	7.99219	17.2949	37.6309	73.376
		35.44	1.49316	2.51563	9.58594	8.01074	17.3311	37.6963	73.4863
		35.54	1.49414	2.49902	9.60156	8.01074	17.3682	37.7734	73.6006
		35.64	1.5	2.51953	9.62305	8.03809	17.4063	37.8486	73.7402
		35.74	1.51563	2.50195	9.63281	8.07031	17.4561	37.9268	73.8652
		35.84	1.51074	2.50293	9.63086	8.08594	17.5234	38.0088	73.9844
		35.94	1.52344	2.51563	9.64453	8.09277	17.5576	38.0986	74.127
		36.04	1.51563	2.51953	9.66211	8.1084	17.6074	38.1846	74.2461
		36.14	1.51758	2.52051	9.68359	8.11816	17.626	38.2607	74.3604
		36.24	1.51563	2.52148	9.69727	8.13086	17.6572	38.3262	74.4727
		36.34	1.50586	2.51758	9.69727	8.14551	17.6768	38.3838	74.5996
		36.44	1.50781	2.52734	9.70801	8.16309	17.7188	38.4678	74.7285
		36.54	1.49707	2.52637	9.70996	8.17383	17.7559	38.5459	74.8379
		36.64	1.49316	2.50977	9.70898	8.16504	17.7979	38.6084	74.9355
		36.74	1.5	2.52637	9.73242	8.18066	17.8564	38.7061	75.0391
		36.84	1.49219	2.50781	9.73047	8.17578	17.8838	38.7646	75.1436
		36.94	1.49414	2.51367	9.75977	8.2041	17.918	38.8379	75.2656
		37.04	1.46094	2.49805	9.73926	8.20996	17.9365	38.8916	75.3691
		37.14	1.46973	2.53223	9.78027	8.23438	18	38.9805	75.502
		37.24	1.4707	2.54492	9.80273	8.25293	18.0303	39.0693	75.6172
		37.34	1.4668	2.54102	9.80859	8.26758	18.0801	39.1504	75.7207
		37.44	1.45605	2.53809	9.82422	8.27246	18.1221	39.2393	75.834
		37.54	1.46875	2.53711	9.85351	8.2959	18.1787	39.3291	75.9502
		37.64	1.46484	2.53906	9.87402	8.31348	18.2178	39.4072	76.0547
		37.74	1.44727	2.54492	9.88281	8.33301	18.2373	39.4844	76.1699
		37.84	1.44531	2.54492	9.91211	8.34375	18.2871	39.5635	76.2939
		37.94	1.43945	2.54395	9.91016	8.36035	18.3057	39.6279	76.416
		38.04	1.44727	2.54688	9.95508	8.40723	18.3408	39.7412	76.543
		38.14	1.44043	2.5459	9.97168	8.42773	18.375	39.8135	76.6426
		38.24	1.42383	2.5332	9.96094	8.4248	18.4111	39.8525	76.7344
		38.34	1.42578	2.53711	9.99023	8.46973	18.4551	39.917	76.8535
		38.44	1.41504	2.5498	10.0107	8.48047	18.5049	39.999	76.9805
		38.54	1.41602	2.54297	10.0156	8.49512	18.5479	40.0566	77.0967
		38.64	1.40234	2.55859	10.0313	8.52051	18.5908	40.1377	77.2188
		38.74	1.4043	2.56445	10.0723	8.54785	18.6465	40.2197	77.3477
		38.84	1.39844	2.55664	10.0742	8.5459	18.6689	40.2852	77.4658
		38.94	1.38477	2.56055	10.0918	8.57031	18.6963	40.3564	77.5957
		39.04	1.375	2.55371	10.1016	8.57324	18.708	40.4385	77.7109
		39.14	1.38867	2.55664	10.1182	8.59863	18.7588	40.4932	77.8154
		39.24	1.39648	2.57813	10.1309	8.60645	18.8184	40.5566	77.9375
		39.34	1.38672	2.56445	10.1406	8.6123	18.8291	40.6377	78.0371
		39.44	1.37695	2.55273	10.1504	8.60742	18.8682	40.7236	78.1592
		39.54	1.38379	2.55957	10.1562	8.62598	18.9209	40.8096	78.2754
		39.64	1.37695	2.54883	10.1641	8.61621	18.958	40.8867	78.3867
		39.74	1.375	2.55469	10.1816	8.62988	19.001	40.9639	78.4854
		39.84	1.36523	2.55273	10.1787	8.63379	19.0176	41.0342	78.584
		39.94	1.35938	2.54883	10.2031	8.65918	19.0674	41.1182	78.6865
		40.04	1.35547	2.55859	10.2246	8.67285	19.1103	41.1758	78.7969
		40.14	1.35742	2.56055	10.2363	8.67578	19.1475	41.2529	78.8984
		40.24	1.35547	2.55762	10.2402	8.69238	19.1855	41.3252	79.0234
		40.34	1.36523	2.57031	10.2695	8.71777	19.2275	41.4141	79.126
		40.44	1.35547	2.56055	10.2734	8.71191	19.2471	41.4775	79.2402
		40.54	1.35645	2.55859	10.2822	8.73535	19.2861	41.5322	79.3457
		40.64	1.35742	2.56055	10.3027	8.75195	19.3174	41.6084	79.4531
		40.74	1.33984	2.55469	10.3125	8.75098	19.3359	41.6699	79.5576
		40.84	1.33594	2.55469	10.3223	8.77441	19.3701	41.7373	79.666
		40.94	1.33789	2.55762	10.3438	8.7959	19.4346	41.8115	79.7734
		41.04	1.33008	2.53906	10.3555	8.79785	19.4775	41.8525	79.8643
		41.14	1.32617	2.5293	10.375	8.80762	19.5205	41.9551	79.9512
		41.24	1.33203	2.53516	10.3887	8.81641	19.5635	42.0225	80.0527
		41.34	1.31641	2.51953	10.4033	8.8252	19.5918	42.0986	80.1426
		41.44	1.3418	2.54102	10.4434	8.86621	19.6475	42.1846	80.2783
		41.54	1.34473	2.53906	10.4609	8.8916	19.71	42.248	80.3789
		41.64	1.33398	2.53613	10.4824	8.89551	19.7471	42.3252	80.4766
		41.74	1.33984	2.56055	10.5039	8.91309	19.7939	42.4229	80.6035
		41.84	1.33984	2.55859	10.5137	8.92871	19.8379	42.4912	80.7119
		41.94	1.33984	2.56836	10.5273	8.93359	19.8682	42.5459	80.8125
		42.04	1.33594	2.57031	10.5234	8.94043	19.8916	42.6094	80.9102
		42.14	1.35742	2.58398	10.5518	8.96777	19.9482	42.6982	81.042
		42.24	1.34375	2.58398	10.5449	8.97363	19.9756	42.7568	81.166
		42.34	1.34766	2.57715	10.5508	8.99707	20.0322	42.8174	81.2813
		42.44	1.32617	2.58203	10.5723	9.02637	20.0723	42.8789	81.3906
		42.54	1.32813	2.59766	10.5898	9.05957	20.1201	42.96	81.5039
		42.64	1.31348	2.59766	10.582	9.06445	20.1514	43.0225	81.6006
		42.74	1.32617	2.5957	10.5996	9.09277	20.208	43.0947	81.7168
		42.84	1.31641	2.5918	10.5947	9.10449	20.2393	43.1387	81.8203
		42.94	1.31836	2.60156	10.6113	9.13574	20.2588	43.2158	81.9297
		43.04	1.33398	2.64844	10.6328	9.16504	20.3203	43.3252	82.0576
		43.14	1.33594	2.64648	10.6426	9.1748	20.3604	43.3936	82.1719
		43.24	1.32129	2.64941	10.6475	9.17285	20.3965	43.4648	82.2686
		43.34	1.31641	2.6416	10.6543	9.18262	20.4229	43.5273	82.3643
		43.44	1.32422	2.66016	10.6816	9.21582	20.4268	43.6162	82.459
		43.54	1.32617	2.66992	10.6914	9.24512	20.4541	43.6787	82.5566
		43.64	1.32813	2.67188	10.7129	9.27441	20.4746	43.7412	82.6797
		43.74	1.33203	2.67578	10.7178	9.28027	20.501	43.8125	82.7725
		43.84	1.32813	2.66797	10.7285	9.28418	20.5381	43.8643	82.8574
		43.94	1.32324	2.66504	10.7422	9.28223	20.5791	43.9385	82.9473
		44.04	1.32813	2.66602	10.75	9.29297	20.6045	44.0068	83.0371
		44.14	1.33594	2.68359	10.7715	9.3252	20.6426	44.0771	83.1377
		44.24	1.33398	2.67578	10.7969	9.35059	20.7021	44.1426	83.2285
		44.34	1.32422	2.66797	10.8008	9.36621	20.708	44.1787	83.3301
		44.44	1.33398	2.67383	10.8105	9.38379	20.7275	44.2451	83.4395
		44.54	1.32031	2.67285	10.8037	9.37793	20.7764	44.3037	83.5361
		44.64	1.30859	2.66797	10.8047	9.37598	20.8311	44.3555	83.627
		44.74	1.31641	2.66992	10.832	9.39648	20.8838	44.4404	83.7207
		44.84	1.31055	2.68359	10.8496	9.4248	20.9199	44.5264	83.8184
		44.94	1.31445	2.67578	10.8711	9.4541	20.9639	44.6201	83.9268
		45.04	1.32031	2.68945	10.8926	9.47559	21.0107	44.6836	84.0313
		45.14	1.32422	2.67188	10.8867	9.47363	21.0439	44.7432	84.1289
		45.24	1.32031	2.68164	10.9023	9.48535	21.0615	44.7998	84.2383
		45.34	1.32715	2.7002	10.9121	9.49512	21.1025	44.8799	84.3516
		45.44	1.31641	2.68945	10.9258	9.48633	21.1348	44.9648	84.4521
		45.54	1.29883	2.67188	10.9228	9.49512	21.1631	45.04	84.5332
		45.64	1.29883	2.67969	10.9355	9.5127	21.2021	45.1006	84.625
		45.74	1.30273	2.66602	10.9473	9.5127	21.2158	45.1807	84.7158
		45.84	1.29102	2.66211	10.9434	9.5166	21.2529	45.2314	84.791
		45.94	1.30664	2.66016	10.9609	9.53809	21.3018	45.293	84.9082
		46.04	1.3125	2.67383	10.9863	9.55957	21.3184	45.3799	85.0371
		46.14	1.3125	2.66699	11	9.57715	21.3486	45.4697	85.1328
		46.24	1.30078	2.65039	11.0039	9.58691	21.3838	45.5283	85.2217
		46.34	1.30859	2.66797	11.0205	9.61621	21.4404	45.6016	85.3379
		46.44	1.31641	2.66992	11.0371	9.63672	21.4736	45.6807	85.4316
		46.54	1.32617	2.66406	11.0566	9.65332	21.5264	45.7549	85.5205
		46.64	1.30859	2.64844	11.0605	9.65723	21.542	45.7998	85.6055
		46.74	1.32227	2.66992	11.0859	9.68652	21.5908	45.877	85.7207
		46.84	1.31836	2.66016	11.0938	9.69629	21.6387	45.9385	85.8223
		46.94	1.31055	2.66406	11.1064	9.71289	21.6563	46.0117	85.9297
		47.04	1.29688	2.64648	11.1055	9.72363	21.6787	46.0674	86.0098
		47.14	1.29688	2.66016	11.1328	9.75684	21.7314	46.1182	86.1094
		47.24	1.29102	2.65039	11.1426	9.77344	21.7686	46.1602	86.207
		47.34	1.2832	2.65625	11.1758	9.78418	21.7998	46.2256	86.2988
		47.44	1.28125	2.6582	11.1953	9.79785	21.8369	46.292	86.3955
		47.54	1.2793	2.63672	11.1904	9.79395	21.8711	46.332	86.4785
		47.64	1.28711	2.6543	11.2031	9.82324	21.9268	46.376	86.5957
		47.74	1.27734	2.64941	11.2012	9.82715	21.9619	46.4385	86.6914
		47.84	1.2793	2.65039	11.2109	9.84473	21.999	46.5127	86.7998
		47.94	1.29102	2.66992	11.2324	9.85742	22.0322	46.5928	86.9121
		48.04	1.29492	2.67969	11.2422	9.87402	22.0811	46.6445	87.0215
		48.14	1.29297	2.69336	11.2559	9.89941	22.126	46.7158	87.0986
		48.24	1.29883	2.70117	11.2637	9.90723	22.1611	46.7979	87.1914
		48.34	1.30664	2.71094	11.2773	9.9248	22.2012	46.8682	87.293
		48.44	1.3125	2.73047	11.2969	9.93848	22.2412	46.9229	87.4199
		48.54	1.31641	2.72852	11.3115	9.95605	22.2588	47.0068	87.5293
		48.64	1.31836	2.73828	11.3281	9.97363	22.3076	47.0879	87.6455
		48.74	1.31641	2.7373	11.3359	9.99707	22.3389	47.1611	87.7285
		48.84	1.30664	2.73438	11.3477	10.002	22.3467	47.2139	87.8066
		48.94	1.2959	2.74219	11.3594	10.001	22.3896	47.2666	87.8984
		49.04	1.30078	2.76953	11.3965	10.0322	22.4463	47.3525	88.0039
		49.14	1.30859	2.76758	11.4121	10.0518	22.4961	47.4277	88.0986
		49.24	1.3125	2.78125	11.4336	10.0635	22.5264	47.4893	88.1914
		49.34	1.30078	2.77148	11.4355	10.0674	22.5615	47.5479	88.293
		49.44	1.30469	2.78906	11.4639	10.0967	22.5908	47.6182	88.3906
		49.54	1.30273	2.79883	11.4805	10.1016	22.6357	47.6924	88.4756
		49.64	1.30859	2.8125	11.502	10.1279	22.6709	47.7715	88.5586
		49.74	1.29102	2.81445	11.5234	10.1455	22.7041	47.8232	88.6406
		49.84	1.29004	2.8252	11.5361	10.1504	22.7363	47.9023	88.7412
		49.94	1.28906	2.84375	11.5547	10.165	22.7813	47.9736	88.8291
		50.04	1.29297	2.84277	11.5586	10.1904	22.8057	48.0615	88.9336
		50.14	1.29883	2.85352	11.582	10.2061	22.8525	48.1611	89.0254
		50.24	1.28516	2.8418	11.5996	10.2197	22.8662	48.2148	89.1133
		50.34	1.28711	2.83789	11.6211	10.2344	22.917	48.2881	89.2324
		50.44	1.27734	2.83984	11.6309	10.2627	22.9482	48.3584	89.3213
		50.54	1.28516	2.85547	11.6592	10.2725	22.9893	48.4346	89.416
		50.64	1.27344	2.85156	11.6738	10.2881	23.0234	48.5029	89.5039
		50.74	1.28125	2.84961	11.6914	10.2939	23.083	48.5664	89.6191
		50.84	1.28516	2.85156	11.6973	10.3115	23.1025	48.6553	89.7051
		50.94	1.28223	2.85938	11.709	10.3232	23.1338	48.7295	89.7959
		51.04	1.26953	2.84961	11.7129	10.3232	23.1514	48.792	89.8945
		51.14	1.27344	2.85547	11.7266	10.3301	23.1924	48.833	89.9941
		51.24	1.28711	2.86719	11.7461	10.3486	23.2334	48.874	90.082
		51.34	1.28516	2.87402	11.7598	10.3623	23.2588	48.9385	90.1758
		51.44	1.27539	2.85742	11.7559	10.3662	23.2588	49.0117	90.251
		51.54	1.27344	2.86328	11.7822	10.3799	23.2939	49.0674	90.3516
		51.64	1.2666	2.87402	11.7861	10.4023	23.3467	49.1289	90.458
		51.74	1.26367	2.87695	11.8086	10.4053	23.3682	49.1865	90.541
		51.84	1.26563	2.89453	11.8184	10.4219	23.3975	49.249	90.6484
		51.94	1.26367	2.89844	11.8301	10.4209	23.4287	49.2803	90.7275
		52.04	1.25781	2.88867	11.832	10.4365	23.4502	49.3408	90.8125
		52.14	1.28125	2.89453	11.8574	10.4502	23.5068	49.4238	90.9121
		52.24	1.27344	2.89453	11.873	10.4775	23.5342	49.4912	90.9863
		52.34	1.27344	2.90527	11.8857	10.4912	23.5596	49.5439	91.085
		52.44	1.26172	2.88867	11.8926	10.5068	23.582	49.5889	91.1836
		52.54	1.26563	2.90625	11.8984	10.5234	23.6025	49.6514	91.2793
		52.64	1.2666	2.92383	11.9121	10.5557	23.6416	49.7305	91.3691
		52.74	1.25977	2.91992	11.9141	10.5576	23.6826	49.7842	91.4434
		52.84	1.26367	2.92969	11.9355	10.5869	23.7197	49.8486	91.5449
		52.94	1.24609	2.91602	11.9473	10.5928	23.749	49.8877	91.6162
		53.04	1.24414	2.92773	11.959	10.6045	23.7881	49.9697	91.6875
		53.14	1.25	2.94922	11.9922	10.6182	23.8408	50.0176	91.8008
		53.24	1.25781	2.94629	12.001	10.6475	23.8701	50.0908	91.8906
		53.34	1.25391	2.95117	12.0215	10.6455	23.9072	50.1514	91.9834
		53.44	1.25195	2.95508	12.0273	10.6621	23.9688	50.2158	92.0977
		53.54	1.24023	2.95898	12.0508	10.6846	23.9834	50.2607	92.1738
		53.64	1.23633	2.96094	12.0605	10.71	24.0264	50.3135	92.2734
		53.74	1.26172	2.97852	12.0977	10.7529	24.0771	50.3975	92.3809
		53.84	1.25391	2.97266	12.1172	10.7568	24.1006	50.4668	92.4736
		53.94	1.25586	2.97656	12.1328	10.7783	24.1455	50.5244	92.5762
		54.04	1.25391	2.98438	12.1465	10.792	24.1728	50.5928	92.6758
		54.14	1.24219	2.97949	12.1426	10.7959	24.1865	50.6416	92.7598
		54.24	1.24902	2.97656	12.1631	10.8096	24.2334	50.7217	92.8418
		54.34	1.25	2.98438	12.1836	10.8262	24.2744	50.7842	92.9307
		54.44	1.25	2.99609	12.1895	10.8545	24.3105	50.8516	93.0117
		54.54	1.24219	2.98633	12.207	10.8721	24.3506	50.915	93.0957
		54.64	1.24219	2.98242	12.2227	10.876	24.4111	50.9932	93.1875
		54.74	1.24121	2.97168	12.2471	10.8926	24.4473	51.0566	93.2744
		54.84	1.24414	2.97559	12.2617	10.915	24.4814	51.126	93.3682
		54.94	1.23047	2.97656	12.2754	10.9248	24.5186	51.1768	93.4492
		55.04	1.22656	2.98633	12.2988	10.9424	24.5518	51.2383	93.5313
		55.14	1.23047	2.98438	12.3271	10.9707	24.5752	51.3213	93.6348
		55.24	1.21484	2.97266	12.334	10.9775	24.6143	51.3779	93.7227
		55.34	1.2207	2.98438	12.3457	10.9971	24.6807	51.4619	93.8291
		55.44	1.22852	2.98438	12.3535	11.0225	24.71	51.5264	93.9297
		55.54	1.22461	2.97949	12.3613	11.0361	24.7354	51.5811	94.0293
		55.64	1.22656	2.98828	12.3711	11.0615	24.7695	51.6367	94.1074
		55.74	1.2168	2.98633	12.3926	11.0654	24.7842	51.6768	94.2148
		55.84	1.23047	2.99609	12.4141	11.1064	24.8271	51.7393	94.3066
		55.94	1.24219	3.00977	12.4414	11.1455	24.8643	51.7998	94.415
		56.04	1.24121	3.01172	12.4473	11.1709	24.8955	51.8467	94.502
		56.14	1.24023	3.01953	12.4629	11.1787	24.9424	51.9199	94.5898
		56.24	1.22461	3.00977	12.4717	11.1807	24.9951	51.9424	94.6602
		56.34	1.23438	3.02734	12.4961	11.2148	25.0303	52.0068	94.7607
		56.44	1.22852	3.0332	12.5156	11.2236	25.04	52.0576	94.8223
		56.54	1.2168	3.04102	12.5234	11.2256	25.0654	52.1318	94.8945
		56.64	1.23438	3.05078	12.5488	11.251	25.1084	52.2002	94.9863
		56.74	1.2207	3.04785	12.5371	11.2627	25.124	52.2432	95.0664
		56.84	1.22461	3.03906	12.5605	11.2939	25.165	52.3066	95.1504
		56.94	1.23047	3.05273	12.5742	11.3076	25.2109	52.3525	95.2471
		57.04	1.23828	3.06836	12.5957	11.3408	25.251	52.4404	95.3301
		57.14	1.22656	3.06641	12.5879	11.3525	25.2803	52.5088	95.3965
		57.24	1.2168	3.07031	12.5879	11.3564	25.29	52.5479	95.4805
		57.34	1.21875	3.06836	12.6113	11.3652	25.3232	52.6221	95.5586
		57.44	1.22266	3.08203	12.6445	11.3818	25.3623	52.7021	95.6514
		57.54	1.22266	3.08789	12.6621	11.4014	25.3955	52.79	95.7285
		57.64	1.21094	3.08887	12.6719	11.3975	25.4346	52.8281	95.8145
		57.74	1.21484	3.09766	12.6973	11.4033	25.4893	52.9014	95.9102
		57.84	1.21289	3.11133	12.7119	11.4209	25.542	52.9932	96
		57.94	1.20898	3.09766	12.7129	11.4326	25.5635	53.0576	96.0576
		58.04	1.21094	3.08984	12.7227	11.4482	25.5811	53.1318	96.1406
		58.14	1.20605	3.08301	12.7275	11.4453	25.6133	53.1797	96.21
		58.24	1.20703	3.09375	12.7422	11.4658	25.6416	53.2334	96.3145
		58.34	1.20117	3.09766	12.7559	11.4873	25.6748	53.3008	96.3906
		58.44	1.19727	3.0957	12.7676	11.4922	25.7139	53.3525	96.46
		58.54	1.19434	3.08691	12.7832	11.5146	25.75	53.4014	96.5371
		58.64	1.19141	3.08789	12.8105	11.5205	25.79	53.458	96.6191
		58.74	1.17969	3.08984	12.8066	11.5283	25.8115	53.5127	96.7012
		58.84	1.17578	3.0957	12.8262	11.5459	25.8213	53.5771	96.7793
		58.94	1.18555	3.10352	12.8574	11.5752	25.8662	53.6514	96.8652
		59.04	1.17969	3.10742	12.8652	11.585	25.8818	53.6992	96.9482
		59.14	1.17969	3.10156	12.8887	11.5908	25.9307	53.7646	97.0332
		59.24	1.16406	3.09766	12.8965	11.5986	25.96	53.8115	97.1133
		59.34	1.1582	3.09961	12.9189	11.6338	26.001	53.8604	97.1973
		59.44	1.15625	3.09766	12.9141	11.6494	26.0459	53.9268	97.293
		59.54	1.15039	3.11133	12.9453	11.6807	26.0928	53.9854	97.3916
		59.64	1.13477	3.10156	12.9492	11.6738	26.1143	54.0303	97.4727
		59.74	1.13281	3.10547	12.9668	11.6943	26.1494	54.0781	97.5762
		59.84	1.12891	3.1084	12.9746	11.7158	26.1807	54.1396	97.6797
		59.94	1.12793	3.11328	13.0137	11.7373	26.2139	54.1924	97.7656
		60.04	1.125	3.11328	13.0312	11.751	26.2627	54.249	97.8447
		60.14	1.11133	3.11328	13.041	11.751	26.2959	54.292	97.9238
		60.24	1.10645	3.11621	13.0537	11.7617	26.3369	54.3398	97.9912
		60.34	1.11523	3.12695	13.0703	11.7764	26.3818	54.4014	98.0918
		60.44	1.11719	3.12891	13.0801	11.7939	26.4365	54.4814	98.1914
		60.54	1.12891	3.14844	13.1055	11.8154	26.4853	54.5527	98.2793
		60.64	1.11328	3.13477	13.1094	11.832	26.5088	54.6201	98.3496
		60.74	1.11719	3.13867	13.1123	11.8389	26.5439	54.6963	98.4316
		60.84	1.10156	3.13672	13.1211	11.8506	26.5557	54.7549	98.5068
		60.94	1.09766	3.13281	13.1387	11.8662	26.583	54.8096	98.5703
		61.04	1.09766	3.13574	13.1484	11.874	26.6104	54.8779	98.6504
		61.14	1.10547	3.14844	13.1738	11.8955	26.6436	54.9443	98.75
		61.24	1.09961	3.1582	13.1973	11.9092	26.6689	55.0078	98.8398
		61.34	1.0918	3.16797	13.2129	11.9209	26.7021	55.0615	98.9492
		61.44	1.0918	3.17383	13.2266	11.9326	26.7158	55.126	99.0459
		61.54	1.08008	3.16992	13.2344	11.9482	26.7471	55.1611	99.1172
		61.64	1.07617	3.16016	13.2383	11.9424	26.7695	55.1982	99.1914
		61.74	1.07031	3.16602	13.2422	11.9492	26.7803	55.2607	99.2578
		61.84	1.07031	3.16992	13.2754	11.9678	26.8174	55.3135	99.332
		61.94	1.06641	3.17578	13.2773	11.9814	26.8564	55.3779	99.4102
		62.04	1.0752	3.18359	13.2969	12.0049	26.8994	55.4521	99.4961
		62.14	1.06055	3.19434	13.2998	12.0264	26.9404	55.5088	99.5605
		62.24	1.04883	3.20508	13.3184	12.04	26.9736	55.5742	99.6455
		62.34	1.05078	3.2207	13.3301	12.0576	27.0264	55.6416	99.7207
		62.44	1.04688	3.23047	13.3262	12.0713	27.0459	55.7139	99.7949
		62.54	1.04785	3.24707	13.3682	12.1016	27.0918	55.7773	99.8701
		62.64	1.04492	3.24609	13.3711	12.1162	27.1201	55.8467	99.9512
		62.74	1.04688	3.25586	13.3887	12.126	27.1572	55.9092	100.047
		62.84	1.04492	3.25195	13.3965	12.1475	27.1846	55.9521	100.143
		62.94	1.03516	3.26367	13.4082	12.1523	27.2158	56.0078	100.229
		63.04	1.0332	3.26758	13.4121	12.1631	27.2354	56.0771	100.307
		63.14	1.03516	3.28516	13.4258	12.1768	27.2822	56.1494	100.404
		63.24	1.01758	3.28906	13.4287	12.1943	27.3037	56.1787	100.48
		63.34	1.01563	3.29883	13.4355	12.2061	27.3525	56.2217	100.555
		63.44	1.00977	3.28809	13.4395	12.208	27.374	56.2705	100.615
		63.54	1.02539	3.29297	13.4609	12.251	27.4473	56.335	100.714
		63.64	1.01855	3.30469	13.4746	12.2588	27.4658	56.3945	100.805
		63.74	1.01172	3.31641	13.4687	12.2725	27.5205	56.4502	100.889
		63.84	1.00781	3.31641	13.4844	12.2832	27.5498	56.5107	100.963
		63.94	1.00391	3.31445	13.4883	12.3076	27.583	56.5791	101.035
		64.04	1	3.31836	13.5039	12.3252	27.6006	56.6221	101.104
		64.14	0.996094	3.32031	13.5234	12.3584	27.6416	56.6748	101.195
		64.24	0.994141	3.31836	13.5371	12.3721	27.6709	56.7275	101.278
		64.34	0.992188	3.32031	13.5566	12.3994	27.708	56.8057	101.355
		64.44	0.996094	3.3291	13.5615	12.4053	27.7432	56.8428	101.455
		64.54	0.990234	3.31836	13.5664	12.4072	27.7568	56.8838	101.531
		64.64	0.981445	3.32324	13.5889	12.4316	27.7949	56.9346	101.604
		64.74	0.980469	3.31836	13.5859	12.4453	27.8135	56.999	101.676
		64.84	0.984375	3.32422	13.5977	12.4502	27.8486	57.0752	101.768
		64.94	0.982422	3.32422	13.6113	12.4541	27.8936	57.1221	101.853
		65.04	0.998047	3.33984	13.6406	12.4873	27.9268	57.1904	101.955
		65.14	0.992188	3.3418	13.6465	12.4971	27.9619	57.2432	102.031
		65.24	0.996094	3.33594	13.666	12.5107	27.9912	57.3076	102.109
		65.34	0.978516	3.33105	13.6855	12.5107	28.04	57.3467	102.184
		65.44	0.970703	3.3418	13.7012	12.5264	28.0723	57.4121	102.271
		65.54	0.985352	3.36914	13.7266	12.5557	28.1045	57.4912	102.352
		65.64	0.978516	3.35938	13.7422	12.5684	28.1357	57.5518	102.436
		65.74	0.994141	3.36523	13.7637	12.5928	28.1826	57.624	102.516
		65.84	0.992188	3.36523	13.7725	12.5967	28.1963	57.6729	102.58
		65.94	0.992188	3.37305	13.7852	12.6104	28.2158	57.7373	102.639
		66.04	0.980469	3.36914	13.7852	12.6182	28.2354	57.792	102.7
		66.14	0.976563	3.36719	13.7891	12.624	28.2822	57.8291	102.773
		66.24	0.984375	3.36914	13.8145	12.6377	28.3096	57.9131	102.854
		66.34	0.978516	3.34766	13.8184	12.6436	28.3311	57.9648	102.926
		66.44	0.980469	3.35059	13.8223	12.6514	28.3525	58.0205	103.006
		66.54	0.960938	3.33984	13.832	12.6621	28.3662	58.0615	103.078
		66.64	0.953125	3.34961	13.8457	12.6689	28.3975	58.1221	103.165
		66.74	0.960938	3.35938	13.8672	12.6982	28.4365	58.1768	103.256
		66.84	0.948242	3.35254	13.8857	12.7188	28.4863	58.2461	103.335
		66.94	0.927734	3.34766	13.8887	12.7295	28.5127	58.2803	103.391
		67.04	0.951172	3.35742	13.9014	12.7451	28.5518	58.3213	103.479
		67.14	0.943359	3.36328	13.9102	12.7588	28.5811	58.3857	103.568
		67.24	0.945313	3.37109	13.9316	12.7686	28.6221	58.4512	103.665
		67.34	0.951172	3.37988	13.9453	12.8018	28.6553	58.4912	103.752
		67.44	0.951172	3.37305	13.9492	12.8164	28.6816	58.5322	103.84
		67.54	0.951172	3.39258	13.9707	12.8408	28.7217	58.5967	103.93
		67.64	0.939453	3.38867	13.9805	12.8447	28.7393	58.624	103.984
		67.74	0.947266	3.40234	14.0059	12.8662	28.792	58.6924	104.068
		67.84	0.955078	3.40625	14.0176	12.8838	28.8271	58.7529	104.142
		67.94	0.943359	3.40234	14.0293	12.8877	28.8467	58.8057	104.195
		68.04	0.939453	3.41797	14.0527	12.9092	28.8818	58.8506	104.283
		68.14	0.938477	3.41211	14.0781	12.9209	28.8994	58.9063	104.355
		68.24	0.929688	3.4082	14.0937	12.9248	28.9326	58.9443	104.424
		68.34	0.925781	3.40234	14.0957	12.9326	28.9463	59.0107	104.465
		68.44	0.935547	3.41504	14.1182	12.9746	29.001	59.0791	104.553
		68.54	0.9375	3.41016	14.1328	12.9854	29.0303	59.1416	104.604
		68.64	0.949219	3.41797	14.168	12.999	29.0674	59.1943	104.69
		68.74	0.953125	3.41602	14.1875	13.001	29.1182	59.2432	104.768
		68.84	0.953125	3.41211	14.207	13.0283	29.1572	59.2881	104.826
		68.94	0.960938	3.41797	14.2109	13.0459	29.2041	59.3379	104.891
		69.04	0.957031	3.41602	14.209	13.0596	29.21	59.3838	104.961
		69.14	0.943359	3.42773	14.2246	13.0654	29.2451	59.4404	105.059
		69.24	0.949219	3.4375	14.2285	13.083	29.2793	59.501	105.147
		69.34	0.962891	3.45313	14.248	13.0898	29.3252	59.5791	105.234
		69.44	0.966797	3.46289	14.2715	13.1064	29.3643	59.6377	105.334
		69.54	0.972656	3.48145	14.2852	13.1279	29.4033	59.7041	105.426
		69.64	0.963867	3.48535	14.3018	13.1406	29.4316	59.748	105.509
		69.74	0.964844	3.48828	14.3105	13.1475	29.4678	59.7939	105.57
		69.84	0.951172	3.49219	14.332	13.1709	29.4853	59.8594	105.65
		69.94	0.947266	3.49609	14.3496	13.1826	29.5127	59.9092	105.732
		70.04	0.955078	3.50195	14.3789	13.208	29.54	59.9502	105.835
		70.14	0.96875	3.51367	14.3857	13.2334	29.5459	60.0068	105.918
		70.24	0.976563	3.5293	14.3965	13.2471	29.5654	60.0537	106.004
		70.34	0.978516	3.52734	14.4238	13.292	29.6045	60.1104	106.064
		70.44	0.986328	3.52539	14.4434	13.3027	29.6396	60.1592	106.152
		70.54	0.996094	3.52051	14.4609	13.3252	29.667	60.1943	106.23
		70.64	0.994141	3.52539	14.4707	13.3389	29.6982	60.2266	106.297
		70.74	0.992188	3.53906	14.4805	13.3701	29.7236	60.2803	106.375
		70.84	0.996094	3.54883	14.4902	13.3896	29.7559	60.333	106.45
		70.94	1.00195	3.55859	14.5039	13.417	29.7939	60.374	106.523
		71.04	1.00098	3.56445	14.5215	13.4268	29.8213	60.4307	106.6
		71.14	1	3.56445	14.543	13.4561	29.8506	60.4951	106.666
		71.24	1.00391	3.57617	14.5605	13.4561	29.8916	60.5557	106.719
		71.34	1.00977	3.5957	14.5937	13.4893	29.9248	60.6084	106.766
		71.44	0.983398	3.59473	14.5908	13.502	29.9375	60.665	106.825
		71.54	0.984375	3.58984	14.6113	13.5205	29.9736	60.7217	106.884
		71.64	0.986328	3.59961	14.625	13.5352	30.0322	60.7744	106.963
		71.74	0.970703	3.60352	14.6289	13.5518	30.0478	60.8174	107.043
		71.84	0.970703	3.61523	14.6484	13.5674	30.0811	60.8838	107.115
		71.94	0.970703	3.61426	14.667	13.5732	30.1104	60.9561	107.199
		72.04	0.958984	3.60938	14.6777	13.6025	30.1318	61.0107	107.281
		72.14	0.966797	3.62891	14.707	13.6162	30.1748	61.083	107.368
		72.24	0.96875	3.62695	14.7188	13.6338	30.1982	61.1387	107.453
		72.34	0.964844	3.64063	14.7363	13.6553	30.2275	61.1904	107.545
		72.44	0.970703	3.65039	14.7715	13.6807	30.2549	61.2432	107.637
		72.54	0.974609	3.66602	14.7812	13.6846	30.3018	61.29	107.723
		72.64	0.958008	3.66992	14.7832	13.6875	30.3272	61.3213	107.777
		72.74	0.943359	3.66406	14.8008	13.7041	30.3701	61.3779	107.85
		72.84	0.9375	3.66797	14.8105	13.7256	30.3955	61.4209	107.924
		72.94	0.933594	3.6582	14.8242	13.7354	30.4229	61.4697	107.999
		73.04	0.935547	3.66699	14.8594	13.7529	30.4619	61.5186	108.061
		73.14	0.9375	3.66602	14.875	13.7803	30.4951	61.5605	108.123
		73.24	0.949219	3.67969	14.8945	13.8076	30.5381	61.6475	108.207
		73.34	0.960938	3.68945	14.9043	13.8213	30.5732	61.6982	108.268
		73.44	0.953125	3.69922	14.918	13.8291	30.6064	61.7686	108.348
		73.54	0.953125	3.70508	14.9287	13.8467	30.6416	61.8389	108.399
		73.64	0.9375	3.69727	14.9316	13.8564	30.6748	61.9014	108.469
		73.74	0.941406	3.71484	14.957	13.8691	30.7178	61.9541	108.555
		73.84	0.941406	3.71094	14.9727	13.8818	30.7568	62.0029	108.607
		73.94	0.94043	3.7041	14.9814	13.9004	30.7715	62.0469	108.679
		74.04	0.931641	3.70996	15.002	13.9072	30.7959	62.0967	108.756
		74.14	0.923828	3.72266	15.0156	13.9248	30.8311	62.1514	108.832
		74.24	0.90625	3.72266	15.0195	13.9307	30.8525	62.1953	108.919
		74.34	0.904297	3.72656	15.0332	13.9385	30.874	62.2412	108.98
		74.44	0.910156	3.73242	15.0645	13.9775	30.917	62.2998	109.072
		74.54	0.90625	3.74805	15.0801	13.9951	30.9443	62.3408	109.152
		74.64	0.912109	3.75	15.0977	14.0049	30.9951	62.3857	109.244
		74.74	0.904297	3.75977	15.1172	14.0049	31.0107	62.4482	109.32
		74.84	0.898438	3.75781	15.125	14.0176	31.0439	62.4795	109.375
		74.94	0.916992	3.76758	15.1445	14.0459	31.1064	62.5439	109.475
		75.04	0.925781	3.76563	15.1602	14.0635	31.1377	62.6104	109.551
		75.14	0.914063	3.7627	15.1621	14.0693	31.1592	62.6318	109.606
		75.24	0.908203	3.76172	15.168	14.0967	31.1846	62.6924	109.684
		75.34	0.923828	3.78125	15.1797	14.1299	31.2236	62.7295	109.732
		75.44	0.917969	3.77734	15.1855	14.1572	31.2471	62.7861	109.813
		75.54	0.921875	3.7793	15.2051	14.1748	31.29	62.8525	109.865
		75.64	0.925781	3.78906	15.2148	14.1904	31.335	62.917	109.934
		75.74	0.919922	3.79102	15.2334	14.2051	31.3545	62.9707	109.994
		75.84	0.916016	3.78906	15.2422	14.2373	31.4131	63.0225	110.063
		75.94	0.921875	3.79102	15.2656	14.2646	31.4443	63.0811	110.134
		76.04	0.910156	3.79297	15.2773	14.2822	31.4619	63.1572	110.197
		76.14	0.902344	3.79297	15.2969	14.3057	31.499	63.2236	110.275
		76.24	0.90625	3.80273	15.3164	14.335	31.5459	63.2959	110.352
		76.34	0.888672	3.79785	15.3164	14.3447	31.5771	63.3428	110.416
		76.44	0.892578	3.79102	15.3242	14.3623	31.6006	63.3955	110.5
		76.54	0.892578	3.80273	15.3359	14.3779	31.6221	63.4424	110.574
		76.64	0.900391	3.80664	15.3555	14.3945	31.6553	63.4951	110.662
		76.74	0.912109	3.82031	15.3828	14.4072	31.6982	63.5654	110.733
		76.84	0.904297	3.81836	15.3965	14.4248	31.7373	63.6016	110.801
		76.94	0.898438	3.82031	15.4004	14.4424	31.7725	63.6611	110.871
		77.04	0.884766	3.81836	15.4141	14.4541	31.8057	63.6982	110.934
		77.14	0.890625	3.82031	15.4375	14.4756	31.8486	63.7471	111.014
		77.24	0.898438	3.83008	15.4648	14.5049	31.8838	63.79	111.094
		77.34	0.914063	3.83105	15.4844	14.5381	31.9268	63.8584	111.178
		77.44	0.917969	3.82813	15.4902	14.5518	31.9502	63.9092	111.25
		77.54	0.918945	3.84961	15.5195	14.5664	31.9824	63.9678	111.308
		77.64	0.904297	3.84375	15.543	14.583	32.0225	64.0186	111.379
		77.74	0.898438	3.82813	15.5566	14.5752	32.0361	64.0537	111.434
		77.84	0.917969	3.85352	15.5762	14.6162	32.0869	64.1143	111.525
		77.94	0.900391	3.86133	15.6074	14.626	32.1064	64.1553	111.605
		78.04	0.90332	3.85449	15.626	14.6426	32.1484	64.2061	111.688
		78.14	0.919922	3.86133	15.6367	14.6572	32.1846	64.2549	111.766
		78.24	0.927734	3.86719	15.6602	14.6748	32.208	64.2979	111.834
		78.34	0.931641	3.86426	15.6777	14.6914	32.2412	64.3623	111.901
		78.44	0.916016	3.84766	15.6855	14.6943	32.2627	64.3877	111.951
		78.54	0.919922	3.86719	15.7051	14.7236	32.2939	64.4404	112.039
		78.64	0.912109	3.86914	15.7129	14.7334	32.3096	64.4697	112.09
		78.74	0.900391	3.86719	15.7305	14.749	32.3428	64.5244	112.141
		78.84	0.916016	3.87695	15.7559	14.7764	32.3896	64.6025	112.215
		78.94	0.910156	3.87891	15.7676	14.7861	32.415	64.6396	112.294
		79.04	0.921875	3.88086	15.7871	14.7998	32.4463	64.6963	112.385
		79.14	0.914063	3.89063	15.8027	14.8174	32.4697	64.7588	112.449
		79.24	0.916016	3.89648	15.8242	14.835	32.5029	64.79	112.523
		79.34	0.910156	3.90234	15.8359	14.8438	32.5186	64.8496	112.58
		79.44	0.917969	3.92188	15.8555	14.8604	32.5439	64.9014	112.654
		79.54	0.916016	3.92383	15.8672	14.8799	32.5791	64.9502	112.73
		79.64	0.90625	3.90723	15.8672	14.876	32.5967	64.9912	112.785
		79.74	0.912109	3.92383	15.8906	14.9092	32.6475	65.0635	112.86
		79.84	0.915039	3.93945	15.9014	14.915	32.6865	65.1123	112.934
		79.94	0.908203	3.94531	15.9189	14.9287	32.7217	65.1611	113.014
		80.04	0.916016	3.95898	15.9521	14.9561	32.7725	65.2451	113.086
		80.14	0.910156	3.96484	15.9609	14.9697	32.8096	65.2881	113.139
		80.24	0.910156	3.96484	15.9746	14.9893	32.8467	65.3232	113.193
		80.34	0.910156	3.97656	15.9902	15.0107	32.8857	65.3906	113.263
		80.44	0.894531	3.97266	15.9883	15.0264	32.917	65.415	113.303
		80.54	0.880859	3.96484	16.0059	15.0439	32.9404	65.4658	113.367
		80.64	0.880859	3.97656	16.0176	15.0566	32.9854	65.501	113.434
		80.74	0.884766	3.9873	16.0293	15.085	33.0088	65.5693	113.514
		80.84	0.890625	3.99219	16.0469	15.0986	33.0576	65.6182	113.586
		80.94	0.878906	3.99609	16.0547	15.1084	33.0732	65.6611	113.639
		81.04	0.876953	3.98828	16.0645	15.1377	33.0947	65.6924	113.699
		81.14	0.882813	4.00195	16.0762	15.1475	33.1455	65.7256	113.765
		81.24	0.862305	3.9834	16.0752	15.1406	33.1504	65.7813	113.827
		81.34	0.861328	3.98242	16.0937	15.1592	33.1748	65.8525	113.9
		81.44	0.856445	3.98242	16.1172	15.1865	33.2061	65.8926	113.943
		81.54	0.857422	4.00586	16.1328	15.1963	33.249	65.9639	114.043
		81.64	0.857422	4.01563	16.1523	15.2129	33.2627	66.0186	114.119
		81.74	0.851563	4.01563	16.1621	15.2197	33.2764	66.042	114.186
		81.84	0.859375	4.01953	16.1758	15.2432	33.2998	66.1025	114.266
		81.94	0.84375	4.02051	16.1953	15.2568	33.3174	66.1514	114.313
		82.04	0.857422	4.0332	16.2344	15.29	33.3643	66.2236	114.393
		82.14	0.857422	4.0293	16.2422	15.2979	33.3955	66.2764	114.465
		82.24	0.855469	4.02734	16.2598	15.3154	33.415	66.3389	114.529
		82.34	0.833984	4.03711	16.2656	15.3252	33.4424	66.3623	114.584
		82.44	0.828125	4.03906	16.2734	15.3467	33.4639	66.4189	114.656
		82.54	0.847656	4.03906	16.3008	15.3779	33.5146	66.4756	114.734
		82.64	0.84375	4.04492	16.3027	15.3721	33.542	66.498	114.782
		82.74	0.828125	4.05273	16.3242	15.3877	33.5557	66.5518	114.836
		82.84	0.84375	4.06836	16.3516	15.415	33.5947	66.6357	114.922
		82.94	0.833984	4.06641	16.3535	15.4248	33.6055	66.6865	114.971
		83.04	0.839844	4.07031	16.3672	15.4492	33.6357	66.7334	115.045
		83.14	0.841797	4.08398	16.3984	15.4697	33.6631	66.7705	115.125
		83.24	0.826172	4.0918	16.4062	15.4854	33.6943	66.8115	115.186
		83.34	0.816406	4.09766	16.4219	15.499	33.7295	66.8682	115.25
		83.44	0.822266	4.09473	16.4385	15.5264	33.7666	66.9189	115.32
		83.54	0.826172	4.11719	16.4492	15.54	33.79	66.9619	115.37
		83.64	0.820313	4.10742	16.4668	15.5596	33.8037	67.0215	115.424
		83.74	0.839844	4.13281	16.4824	15.5869	33.8545	67.1162	115.492
		83.84	0.827148	4.12891	16.4844	15.6006	33.8818	67.1631	115.564
		83.94	0.835938	4.15039	16.5039	15.6162	33.9229	67.2002	115.633
		84.04	0.832031	4.1543	16.5273	15.6338	33.9502	67.2295	115.701
		84.14	0.828125	4.1582	16.5352	15.6494	33.9756	67.2764	115.756
		84.24	0.835938	4.16406	16.5625	15.6768	34.0068	67.3232	115.846
		84.34	0.849609	4.16797	16.5645	15.6982	34.0342	67.3604	115.906
		84.44	0.841797	4.17383	16.5762	15.707	34.0654	67.3936	115.967
		84.54	0.837891	4.16992	16.5879	15.7119	34.0967	67.4385	116.026
		84.64	0.835938	4.16797	16.5957	15.7314	34.1201	67.4893	116.098
		84.74	0.837891	4.18164	16.6191	15.7471	34.1455	67.5117	116.156
		84.84	0.839844	4.17871	16.6348	15.7686	34.1846	67.5557	116.232
		84.94	0.84668	4.18652	16.6416	15.7832	34.1992	67.6289	116.3
		85.04	0.839844	4.18164	16.6621	15.7979	34.2334	67.6787	116.361
		85.14	0.839844	4.19727	16.6758	15.8252	34.2764	67.7432	116.438
		85.24	0.855469	4.21094	16.6953	15.835	34.3154	67.7842	116.512
		85.34	0.849609	4.20703	16.7109	15.8447	34.335	67.8311	116.584
		85.44	0.853516	4.2168	16.7129	15.8584	34.3584	67.8799	116.651
		85.54	0.859375	4.22266	16.748	15.8857	34.3955	67.9209	116.727
		85.64	0.859375	4.22656	16.7598	15.9063	34.4346	67.9814	116.793
		85.74	0.871094	4.24414	16.7852	15.9268	34.4775	68.0264	116.869
		85.84	0.863281	4.24805	16.8008	15.9521	34.501	68.0771	116.928
		85.94	0.851563	4.23828	16.8027	15.9482	34.5342	68.0918	116.975
		86.04	0.871094	4.25977	16.8359	15.9951	34.585	68.124	117.043
		86.14	0.867188	4.26172	16.8555	16.0127	34.624	68.1592	117.104
		86.24	0.878906	4.28027	16.875	16.0381	34.6553	68.2119	117.179
		86.34	0.874023	4.27734	16.8828	16.0439	34.6709	68.249	117.244
		86.44	0.857422	4.27539	16.8848	16.0557	34.7041	68.2842	117.309
		86.54	0.869141	4.29297	16.9033	16.0762	34.7354	68.3428	117.391
		86.64	0.876953	4.29688	16.916	16.0928	34.7666	68.3721	117.473
		86.74	0.873047	4.30664	16.9434	16.126	34.8018	68.4248	117.553
		86.84	0.875	4.31641	16.9707	16.1533	34.8408	68.4717	117.609
		86.94	0.873047	4.32031	16.9805	16.1729	34.8545	68.5205	117.691
		87.04	0.878906	4.32813	16.9941	16.2061	34.8857	68.5771	117.756
		87.14	0.878906	4.33789	17.0137	16.2236	34.9326	68.6318	117.854
		87.24	0.875	4.32813	17.0332	16.2451	34.9443	68.6846	117.914
		87.34	0.876953	4.3418	17.0605	16.2744	34.9834	68.7383	117.971
		87.44	0.878906	4.33984	17.0645	16.2783	35.0166	68.7842	118.025
		87.54	0.875	4.33691	17.0723	16.2881	35.0205	68.8271	118.102
		87.64	0.865234	4.32813	17.0703	16.3008	35.0537	68.8701	118.172
		87.74	0.859375	4.33789	17.0918	16.3193	35.0811	68.9268	118.256
		87.84	0.867188	4.33984	17.1172	16.3428	35.1104	68.9658	118.332
		87.94	0.861328	4.33789	17.125	16.335	35.1396	69.0049	118.386
		88.04	0.857422	4.33984	17.1484	16.3447	35.1768	69.0635	118.445
		88.14	0.851563	4.35352	17.1758	16.3486	35.1963	69.124	118.514
		88.24	0.847656	4.35742	17.168	16.3545	35.2119	69.1611	118.551
		88.34	0.845703	4.34961	17.1758	16.3701	35.2451	69.1768	118.617
		88.44	0.851563	4.36719	17.1992	16.3887	35.2764	69.2236	118.684
		88.54	0.851563	4.37109	17.207	16.3975	35.3154	69.2764	118.746
		88.64	0.863281	4.37207	17.2383	16.4365	35.3467	69.3271	118.795
		88.74	0.871094	4.36914	17.2578	16.4463	35.3623	69.3535	118.835
		88.84	0.871094	4.38281	17.2695	16.4561	35.3955	69.4053	118.891
		88.94	0.878906	4.39844	17.3027	16.4775	35.4268	69.4639	118.939
		89.04	0.880859	4.39648	17.3242	16.4873	35.4658	69.5244	119.006
		89.14	0.880859	4.40234	17.3438	16.4971	35.5088	69.5635	119.076
		89.24	0.880859	4.41797	17.3574	16.5264	35.5439	69.6123	119.141
		89.34	0.883789	4.42773	17.373	16.543	35.583	69.6533	119.203
		89.44	0.871094	4.41992	17.3828	16.5615	35.6279	69.7334	119.277
		89.54	0.859375	4.42188	17.3887	16.5654	35.6475	69.7666	119.344
		89.64	0.867188	4.41895	17.4043	16.5791	35.6748	69.8213	119.384
		89.74	0.867188	4.43164	17.4277	16.6064	35.71	69.8779	119.463
		89.84	0.864258	4.43457	17.4424	16.623	35.7617	69.9473	119.526
		89.94	0.857422	4.43359	17.4473	16.6475	35.7861	69.9854	119.604
		90.04	0.869141	4.44531	17.4746	16.665	35.8096	70.0518	119.672
		90.14	0.873047	4.47852	17.5137	16.6982	35.8467	70.1045	119.752
		90.24	0.867188	4.46875	17.5254	16.7061	35.8838	70.1396	119.809
		90.34	0.867188	4.4707	17.5332	16.7236	35.9072	70.1846	119.87
		90.44	0.869141	4.48828	17.5352	16.751	35.9346	70.2207	119.928
		90.54	0.865234	4.48633	17.5547	16.7744	35.9619	70.2529	119.99
		90.64	0.867188	4.49609	17.5742	16.792	35.9814	70.3076	120.063
		90.74	0.857422	4.5	17.5762	16.7881	36.0146	70.3428	120.143
		90.84	0.869141	4.50879	17.5879	16.8115	36.0381	70.3936	120.203
		90.94	0.865234	4.49805	17.6074	16.8262	36.0732	70.4346	120.264
		91.04	0.859375	4.49609	17.6152	16.835	36.085	70.4932	120.285
		91.14	0.871094	4.52148	17.6465	16.8682	36.1357	70.5322	120.354
		91.24	0.855469	4.52539	17.6543	16.8838	36.1436	70.5732	120.391
		91.34	0.857422	4.51758	17.6563	16.8936	36.1689	70.626	120.445
		91.44	0.857422	4.52344	17.6758	16.9111	36.2061	70.6729	120.515
		91.54	0.855469	4.53906	17.6914	16.9229	36.2217	70.7295	120.566
		91.64	0.849609	4.54883	17.6973	16.9424	36.2471	70.7627	120.625
		91.74	0.845703	4.55469	17.7051	16.9541	36.2939	70.7959	120.693
		91.84	0.851563	4.5625	17.7285	16.9717	36.3174	70.8467	120.746
		91.94	0.835938	4.56445	17.7363	16.999	36.3564	70.9014	120.814
		92.04	0.837891	4.56836	17.7441	17.0146	36.3838	70.9463	120.895
		92.14	0.837891	4.55859	17.7676	17.0283	36.4229	70.9775	120.939
		92.24	0.839844	4.56445	17.7754	17.0342	36.4326	71.0361	121.002
		92.34	0.84375	4.57129	17.7871	17.0635	36.4756	71.0986	121.09
		92.44	0.835938	4.57227	17.8027	17.0791	36.4951	71.1406	121.155
		92.54	0.830078	4.57617	17.8047	17.0986	36.5225	71.1846	121.223
		92.64	0.820313	4.57227	17.8066	17.1162	36.5557	71.2061	121.273
		92.74	0.820313	4.57617	17.8262	17.1182	36.5791	71.2607	121.342
		92.84	0.810547	4.57227	17.8281	17.127	36.5947	71.3154	121.389
		92.94	0.822266	4.58398	17.8477	17.1514	36.626	71.3662	121.455
		93.04	0.818359	4.5918	17.8555	17.167	36.6572	71.4092	121.527
		93.14	0.822266	4.5957	17.8789	17.1865	36.6982	71.4658	121.586
		93.24	0.825195	4.59473	17.8818	17.2031	36.7207	71.5	121.649
		93.34	0.841797	4.61328	17.918	17.2354	36.7646	71.5557	121.734
		93.44	0.837891	4.60547	17.9336	17.2373	36.792	71.5947	121.787
		93.54	0.836914	4.61133	17.9492	17.2607	36.8232	71.6416	121.869
		93.64	0.826172	4.61133	17.9746	17.2881	36.8545	71.6826	121.923
		93.74	0.833984	4.62695	17.9902	17.3115	36.8936	71.7412	121.971
		93.84	0.832031	4.625	17.9883	17.3115	36.917	71.7979	122.02
		93.94	0.808594	4.60938	17.9844	17.3154	36.9131	71.8369	122.086
		94.04	0.816406	4.61914	18.0039	17.3252	36.9443	71.8916	122.168
		94.14	0.814453	4.62891	18.0215	17.3467	36.9795	71.9326	122.223
		94.24	0.792969	4.62695	18.0195	17.3564	36.9893	71.9775	122.268
		94.34	0.802734	4.625	18.0332	17.374	37.0156	72.0205	122.334
		94.44	0.789063	4.625	18.0488	17.3799	37.0479	72.0576	122.387
		94.54	0.795898	4.63965	18.0713	17.4063	37.0781	72.123	122.464
		94.64	0.789063	4.64844	18.0801	17.4189	37.1045	72.1709	122.527
		94.74	0.792969	4.6582	18.1016	17.4463	37.1357	72.2197	122.609
		94.84	0.787109	4.65234	18.1152	17.4482	37.1631	72.2842	122.656
		94.94	0.787109	4.64844	18.123	17.4561	37.1943	72.3115	122.711
		95.04	0.785156	4.66992	18.1328	17.4658	37.2217	72.3408	122.773
		95.14	0.775391	4.67188	18.1465	17.4873	37.2549	72.3936	122.834
		95.24	0.782227	4.68164	18.1621	17.4971	37.2822	72.4346	122.891
		95.34	0.787109	4.69141	18.1758	17.5186	37.3076	72.4717	122.945
		95.44	0.777344	4.70117	18.2031	17.5283	37.3311	72.5127	123.006
		95.54	0.779297	4.70313	18.2129	17.5342	37.3564	72.5537	123.066
		95.64	0.761719	4.70508	18.207	17.5459	37.3877	72.5752	123.104
		95.74	0.768555	4.70801	18.2334	17.5664	37.4082	72.6211	123.183
		95.84	0.775391	4.70898	18.2402	17.583	37.4326	72.6611	123.238
		95.94	0.777344	4.73047	18.2666	17.6084	37.46	72.7334	123.316
		96.04	0.779297	4.74414	18.2871	17.6299	37.4785	72.7549	123.381
		96.14	0.775391	4.73633	18.2871	17.6416	37.501	72.8096	123.42
		96.24	0.765625	4.72852	18.2832	17.6455	37.5225	72.8506	123.482
		96.34	0.783203	4.75781	18.3086	17.6709	37.5518	72.8955	123.551
		96.44	0.775391	4.76367	18.3125	17.6709	37.5693	72.9385	123.609
		96.54	0.769531	4.77148	18.3262	17.6787	37.5947	72.9814	123.668
		96.64	0.764648	4.77832	18.333	17.6934	37.6328	73.0215	123.729
		96.74	0.777344	4.79883	18.3457	17.7256	37.6748	73.0732	123.793
		96.84	0.779297	4.80078	18.373	17.7354	37.6904	73.1221	123.834
		96.94	0.775391	4.81055	18.3828	17.7451	37.7158	73.1631	123.902
		97.04	0.753906	4.79688	18.377	17.7549	37.7236	73.1924	123.951
		97.14	0.759766	4.79883	18.3926	17.7646	37.7441	73.2295	124.012
		97.24	0.751953	4.79688	18.4023	17.7822	37.7686	73.2588	124.068
		97.34	0.750977	4.81152	18.4228	17.7969	37.8066	73.2969	124.134
		97.44	0.746094	4.79688	18.4082	17.8057	37.833	73.3311	124.186
		97.54	0.742188	4.79883	18.4141	17.8232	37.8643	73.3799	124.252
		97.64	0.748047	4.80859	18.4297	17.8447	37.8799	73.4092	124.301
		97.74	0.755859	4.81836	18.4512	17.8779	37.9248	73.4658	124.373
		97.84	0.758789	4.83203	18.4766	17.8916	37.9443	73.5127	124.434
		97.94	0.767578	4.83008	18.4922	17.9189	37.9756	73.5537	124.494
		98.04	0.761719	4.83984	18.498	17.9365	38.0068	73.583	124.555
		98.14	0.761719	4.8457	18.5176	17.9658	38.0313	73.6201	124.619
		98.24	0.773438	4.84961	18.5254	17.9873	38.0732	73.6533	124.686
		98.34	0.776367	4.8584	18.54	18.0156	38.1094	73.7012	124.745
		98.44	0.769531	4.85938	18.5576	18.0361	38.1416	73.7607	124.805
		98.54	0.769531	4.85742	18.5781	18.0693	38.1787	73.7939	124.854
		98.64	0.78125	4.86719	18.5977	18.085	38.2041	73.8379	124.914
		98.74	0.777344	4.875	18.6133	18.1064	38.2354	73.8818	124.994
		98.84	0.771484	4.87109	18.6191	18.1123	38.2627	73.9268	125.047
		98.94	0.777344	4.87891	18.6367	18.1338	38.2939	73.9736	125.133
		99.04	0.785156	4.87695	18.6641	18.1553	38.333	74.0264	125.193
		99.14	0.783203	4.89844	18.6836	18.1885	38.3564	74.0771	125.246
		99.24	0.797852	4.9082	18.707	18.208	38.3945	74.1123	125.332
		99.34	0.810547	4.92188	18.7305	18.2393	38.4385	74.1689	125.408
		99.44	0.810547	4.92969	18.7441	18.2744	38.4873	74.2217	125.475
		99.54	0.797852	4.92285	18.7432	18.292	38.5059	74.2617	125.522
		99.64	0.810547	4.9375	18.7725	18.3154	38.5439	74.3135	125.58
		99.74	0.818359	4.94727	18.8047	18.3369	38.5635	74.3721	125.633
		99.84	0.814453	4.94531	18.8164	18.3467	38.5869	74.4092	125.689
		99.94	0.832031	4.96094	18.8281	18.376	38.6064	74.4736	125.764
		100.04	0.824219	4.95508	18.8398	18.3818	38.6377	74.5068	125.809
		100.14	0.837891	4.96875	18.8652	18.4053	38.6709	74.542	125.883
		100.24	0.838867	4.98242	18.8809	18.4189	38.6934	74.5752	125.963
		100.34	0.839844	4.98242	18.8984	18.4385	38.7529	74.626	125.996
		100.44	0.851563	4.99805	18.9238	18.458	38.792	74.6768	126.051
		100.54	0.851563	5.01172	18.9551	18.4756	38.8252	74.7197	126.113
		100.64	0.854492	5.00684	18.9746	18.4961	38.8438	74.7637	126.185
		100.74	0.851563	5.01953	18.9863	18.5127	38.8779	74.8066	126.256
		100.84	0.869141	5.05176	19.0059	18.5342	38.9346	74.8721	126.322
		100.94	0.873047	5.06445	19.0293	18.5479	38.9736	74.9053	126.367
		101.04	0.882813	5.08008	19.0547	18.5713	38.9932	74.9561	126.434
		101.14	0.888672	5.08203	19.0742	18.5791	39.0332	75.0029	126.494
		101.24	0.880859	5.08203	19.082	18.5869	39.0576	75.0479	126.547
		101.34	0.892578	5.0957	19.0918	18.6006	39.0889	75.0986	126.6
		101.44	0.888672	5.09961	19.1133	18.5967	39.1162	75.126	126.674
		101.54	0.889648	5.10547	19.127	18.6182	39.167	75.1729	126.746
		101.64	0.894531	5.11328	19.1387	18.624	39.1865	75.2139	126.791
		101.74	0.892578	5.11328	19.1563	18.626	39.2158	75.2568	126.828
		101.84	0.900391	5.12109	19.1768	18.6475	39.2471	75.3037	126.887
		101.94	0.895508	5.12988	19.1924	18.6563	39.2852	75.3555	126.946
		102.04	0.904297	5.14648	19.209	18.6807	39.3193	75.4248	127.006
		102.14	0.898438	5.14844	19.2148	18.6846	39.3486	75.46	127.057
		102.24	0.90625	5.16211	19.2305	18.6982	39.375	75.5127	127.111
		102.34	0.921875	5.16992	19.248	18.7178	39.4072	75.5635	127.156
		102.44	0.935547	5.18164	19.2656	18.7256	39.4365	75.6025	127.203
		102.54	0.93457	5.18945	19.2852	18.751	39.4678	75.6475	127.264
		102.64	0.941406	5.19141	19.293	18.7588	39.4873	75.6943	127.316
		102.74	0.949219	5.20313	19.3164	18.7744	39.5244	75.7451	127.383
		102.84	0.949219	5.21094	19.3398	18.8037	39.5635	75.8037	127.455
		102.94	0.960938	5.21875	19.374	18.8252	39.5947	75.8438	127.504
		103.04	0.96875	5.2334	19.3867	18.835	39.6338	75.9033	127.564
		103.14	0.976563	5.24609	19.4023	18.8574	39.6455	75.9404	127.621
		103.24	0.977539	5.26074	19.4268	18.8789	39.6768	75.9863	127.667
		103.34	0.990234	5.26563	19.4414	18.8877	39.7158	76.0283	127.723
		103.44	0.986328	5.26953	19.4355	18.8896	39.7314	76.0596	127.766
		103.54	0.976563	5.26758	19.4551	18.917	39.7568	76.0967	127.822
		103.64	0.978516	5.27344	19.4707	18.9346	39.7842	76.1318	127.875
		103.74	0.978516	5.28125	19.4766	18.9404	39.8076	76.1768	127.916
		103.84	0.985352	5.29883	19.5	18.9619	39.8428	76.2314	127.98
		103.94	0.984375	5.29688	19.5107	18.9775	39.8721	76.2568	128.027
		104.04	0.97168	5.2998	19.5244	18.9863	39.8848	76.2949	128.079
		104.14	0.974609	5.3125	19.5371	19.0068	39.9111	76.3408	128.145
		104.24	0.972656	5.3125	19.5527	19.0166	39.9258	76.374	128.201
		104.34	0.982422	5.32813	19.5762	19.0479	39.9639	76.4248	128.281
		104.44	0.976563	5.33398	19.584	19.0674	39.9951	76.4521	128.334
		104.54	0.970703	5.34961	19.5977	19.085	40.0264	76.5059	128.395
		104.64	0.986328	5.35156	19.6133	19.1104	40.0459	76.5381	128.467
		104.74	0.980469	5.35938	19.627	19.1416	40.085	76.5928	128.535
		104.84	0.984375	5.36523	19.6426	19.1533	40.1162	76.6338	128.604
		104.94	0.972656	5.35742	19.6445	19.1611	40.1396	76.667	128.65
		105.04	0.985352	5.37793	19.6592	19.1875	40.165	76.7012	128.712
		105.14	0.970703	5.36719	19.6602	19.2021	40.1885	76.7334	128.76
		105.24	0.970703	5.37695	19.6777	19.2217	40.1963	76.7627	128.826
		105.34	0.974609	5.39551	19.6934	19.2373	40.2275	76.8076	128.875
		105.44	0.976563	5.40039	19.6953	19.2666	40.2549	76.874	128.928
		105.54	0.970703	5.41016	19.7109	19.2764	40.2861	76.9033	128.977
		105.64	0.982422	5.41602	19.7334	19.2939	40.3252	76.9404	129.029
		105.74	0.974609	5.42383	19.752	19.3154	40.3643	76.9971	129.084
		105.84	0.975586	5.43848	19.7568	19.3438	40.3838	77.0313	129.136
		105.94	0.976563	5.43164	19.7832	19.3525	40.415	77.083	129.159
		106.04	0.972656	5.44727	19.8066	19.3623	40.4463	77.1182	129.245
		106.14	0.979492	5.44922	19.8262	19.4004	40.4775	77.1592	129.305
		106.24	0.96875	5.45508	19.8379	19.4092	40.5107	77.1973	129.365
		106.34	0.982422	5.4707	19.8535	19.4268	40.5361	77.2529	129.413
		106.44	0.982422	5.48438	19.8672	19.4521	40.5557	77.2979	129.479
		106.54	0.978516	5.48047	19.8711	19.4678	40.583	77.333	129.516
		106.64	0.975586	5.48926	19.8799	19.4805	40.6035	77.377	129.583
		106.74	0.957031	5.48633	19.8809	19.4834	40.623	77.3994	129.643
		106.84	0.96875	5.5	19.9053	19.5088	40.6553	77.4443	129.703
		106.94	0.964844	5.5	19.9219	19.5166	40.6748	77.4912	129.764
		107.04	0.970703	5.51367	19.9277	19.5381	40.71	77.5244	129.836
		107.14	0.970703	5.51758	19.9551	19.5518	40.7627	77.5869	129.865
		107.24	0.974609	5.51563	19.9629	19.5557	40.7764	77.6221	129.922
		107.34	0.96875	5.52148	19.9648	19.5654	40.8096	77.6709	129.975
		107.44	0.972656	5.53711	19.9961	19.5869	40.835	77.7158	130.043
		107.54	0.966797	5.5459	20.0029	19.6074	40.873	77.75	130.095
		107.64	0.974609	5.54688	20.0098	19.6143	40.9043	77.7822	130.166
		107.74	0.960938	5.54883	20.0156	19.6162	40.917	77.8135	130.221
		107.84	0.96875	5.54395	20.0313	19.6377	40.9443	77.8604	130.279
		107.94	0.970703	5.56055	20.0449	19.6514	40.9756	77.8984	130.346
		108.04	0.970703	5.5625	20.0654	19.667	40.9951	77.958	130.406
		108.14	0.978516	5.57617	20.0742	19.6807	41.0264	78.0049	130.455
		108.24	0.96875	5.58008	20.0879	19.708	41.0576	78.0459	130.535
		108.34	0.974609	5.59375	20.1113	19.7295	41.0889	78.0771	130.592
		108.44	0.967773	5.58887	20.1162	19.7324	41.1211	78.1035	130.622
		108.54	0.974609	5.59766	20.1309	19.7529	41.1426	78.1611	130.682
		108.64	0.96875	5.60352	20.1445	19.7676	41.1631	78.2061	130.742
		108.74	0.957031	5.61133	20.1563	19.7764	41.1709	78.2334	130.775
		108.84	0.958984	5.61328	20.168	19.8018	41.1963	78.2783	130.836
		108.94	0.955078	5.62109	20.1719	19.8174	41.2275	78.333	130.869
		109.04	0.950195	5.62305	20.1738	19.8154	41.2432	78.3545	130.916
		109.14	0.947266	5.63086	20.1855	19.8291	41.2646	78.4131	130.953
		109.24	0.94043	5.63184	20.2051	19.8477	41.2949	78.4648	131.013
		109.34	0.939453	5.64258	20.2207	19.8604	41.3174	78.5068	131.061
		109.44	0.939453	5.65039	20.2344	19.8721	41.3447	78.5469	131.107
		109.54	0.939453	5.65234	20.252	19.9033	41.3799	78.5986	131.174
		109.64	0.939453	5.65234	20.2539	19.917	41.3945	78.6221	131.199
		109.74	0.939453	5.66797	20.2773	19.9346	41.4229	78.6865	131.25
		109.84	0.943359	5.67383	20.2891	19.9404	41.4482	78.7256	131.309
		109.94	0.957031	5.68164	20.3027	19.96	41.4775	78.7568	131.363
		110.04	0.951172	5.68945	20.3164	19.9873	41.5049	78.8115	131.424
		110.14	0.958984	5.69922	20.3359	20.0049	41.5205	78.8564	131.465
		110.24	0.955078	5.70215	20.3398	20.0146	41.5342	78.8916	131.525
		110.34	0.945313	5.71094	20.3584	20.0361	41.5771	78.9365	131.574
		110.44	0.943359	5.71289	20.3789	20.0498	41.6045	78.9873	131.631
		110.54	0.956055	5.72363	20.3857	20.0801	41.6309	79.0332	131.685
		110.64	0.950195	5.73828	20.4043	20.0947	41.6631	79.0654	131.725
		110.74	0.939453	5.73242	20.4043	20.1162	41.6865	79.0928	131.766
		110.84	0.947266	5.73633	20.4238	20.1318	41.7119	79.1396	131.832
		110.94	0.943359	5.73828	20.4395	20.1494	41.7324	79.165	131.881
		111.04	0.949219	5.73633	20.4453	20.165	41.7646	79.208	131.934
		111.14	0.945313	5.73828	20.4648	20.1748	41.7842	79.2451	131.975
		111.24	0.939453	5.74805	20.4805	20.1973	41.8232	79.2803	132.043
		111.34	0.939453	5.74609	20.4902	20.2139	41.8467	79.3174	132.064
		111.44	0.947266	5.75391	20.5039	20.2295	41.8779	79.3525	132.125
		111.54	0.94043	5.76074	20.5049	20.2383	41.9043	79.3857	132.165
		111.64	0.939453	5.76953	20.5195	20.2471	41.9229	79.4365	132.225
		111.74	0.935547	5.75586	20.5146	20.2451	41.9385	79.46	132.262
		111.84	0.933594	5.76172	20.5508	20.2588	41.9561	79.5088	132.326
		111.94	0.943359	5.76953	20.5645	20.2783	41.9941	79.542	132.373
		112.04	0.925781	5.75977	20.5762	20.2979	42.0068	79.5635	132.41
		112.14	0.919922	5.77344	20.5957	20.3115	42.042	79.6006	132.461
		112.24	0.931641	5.78125	20.6035	20.3271	42.0752	79.6533	132.516
		112.34	0.916016	5.75977	20.6055	20.3369	42.0908	79.6709	132.545
		112.44	0.917969	5.77344	20.6289	20.3506	42.1084	79.7197	132.609
		112.54	0.914063	5.78125	20.6504	20.3779	42.1455	79.7607	132.651
		112.64	0.915039	5.7998	20.6553	20.3906	42.1758	79.793	132.692
		112.74	0.904297	5.79688	20.6738	20.4053	42.2021	79.8193	132.752
		112.84	0.899414	5.79883	20.6895	20.4307	42.2227	79.8486	132.797
		112.94	0.904297	5.79688	20.7031	20.4541	42.251	79.8896	132.852
		113.04	0.910156	5.80273	20.7227	20.4639	42.2803	79.9189	132.916
		113.14	0.917969	5.81836	20.7383	20.4854	42.3057	79.9756	132.971
		113.24	0.929688	5.82422	20.7607	20.499	42.3291	80.0029	133.027
		113.34	0.929688	5.82813	20.7832	20.5146	42.3545	80.0498	133.082
		113.44	0.9375	5.83789	20.7852	20.5283	42.3857	80.0713	133.131
		113.54	0.927734	5.83203	20.793	20.5361	42.4053	80.1162	133.186
		113.64	0.921875	5.8457	20.8105	20.5615	42.4404	80.1553	133.25
		113.74	0.929688	5.86133	20.8359	20.5811	42.4775	80.2021	133.305
		113.84	0.926758	5.8623	20.833	20.5957	42.4971	80.2275	133.36
		113.94	0.912109	5.86719	20.8379	20.6084	42.5088	80.2549	133.418
		114.04	0.925781	5.87695	20.8594	20.6357	42.542	80.3018	133.484
		114.14	0.927734	5.88672	20.8809	20.6533	42.5596	80.335	133.533
		114.24	0.939453	5.89258	20.8906	20.6826	42.5928	80.3857	133.594
		114.34	0.943359	5.9082	20.9004	20.6982	42.624	80.4521	133.65
		114.44	0.9375	5.91016	20.9063	20.7021	42.6475	80.4736	133.697
		114.54	0.943359	5.91602	20.9258	20.7217	42.6709	80.5186	133.762
		114.64	0.951172	5.93164	20.9453	20.749	42.708	80.5693	133.816
		114.74	0.958984	5.92969	20.9668	20.7588	42.7236	80.6162	133.865
		114.84	0.960938	5.94336	20.9824	20.7764	42.7334	80.6533	133.922
		114.94	0.960938	5.94531	21	20.79	42.7402	80.6865	133.949
		115.04	0.963867	5.95996	21.0205	20.8203	42.7773	80.7207	133.999
		115.14	0.96875	5.95703	21.0293	20.8467	42.7959	80.7764	134.033
		115.24	0.980469	5.9668	21.04	20.8643	42.8271	80.8271	134.098
		115.34	0.984375	5.96875	21.0742	20.874	42.8643	80.8701	134.164
		115.44	0.990234	5.98633	21.0879	20.8994	42.8994	80.9189	134.209
		115.54	0.994141	6.00781	21.0918	20.9268	42.9326	80.9521	134.264
		115.64	1.00098	6.01758	21.1172	20.9443	42.9541	81.0166	134.324
		115.74	1.00977	6.04297	21.1367	20.9736	42.9971	81.0674	134.357
		115.84	1.02539	6.04688	21.1562	20.9912	43.0352	81.0908	134.436
		115.94	1.01953	6.04297	21.1602	20.9951	43.0518	81.1201	134.473
		116.04	1.01563	6.05859	21.1855	21.0205	43.085	81.1729	134.533
		116.14	1.02051	6.05566	21.1924	21.0234	43.1074	81.2109	134.577
		116.24	1.02734	6.0625	21.2129	21.0381	43.1299	81.2549	134.628
		116.34	1.02539	6.07813	21.2344	21.0537	43.1553	81.29	134.687
		116.44	1.01563	6.06836	21.2422	21.0635	43.1748	81.3076	134.749
		116.54	1.01758	6.06641	21.2402	21.0654	43.2139	81.3486	134.822
		116.64	1.0293	6.0918	21.2578	21.0791	43.2451	81.3857	134.895
		116.74	1.01758	6.0918	21.2832	21.1064	43.2764	81.4258	134.945
		116.84	1.02734	6.10156	21.293	21.1162	43.3076	81.4736	135.006
		116.94	1.04102	6.11133	21.3066	21.1338	43.3311	81.5068	135.055
		117.04	1.04883	6.12109	21.3262	21.1611	43.3564	81.5654	135.115
		117.14	1.05078	6.12305	21.3574	21.1768	43.3877	81.5986	135.168
		117.24	1.0459	6.1377	21.3604	21.1895	43.415	81.625	135.233
		117.34	1.04297	6.13867	21.374	21.2119	43.4502	81.6709	135.293
		117.44	1.04492	6.14844	21.4023	21.2236	43.4756	81.7002	135.33
		117.54	1.04688	6.15039	21.4082	21.2256	43.4834	81.7217	135.375
		117.64	1.05273	6.16406	21.4277	21.251	43.5205	81.7705	135.408
		117.74	1.06055	6.17578	21.459	21.2861	43.5576	81.8232	135.455
		117.84	1.06055	6.17188	21.4668	21.2881	43.585	81.8564	135.496
		117.94	1.07617	6.1875	21.4824	21.3154	43.6162	81.9033	135.543
		118.04	1.08203	6.20508	21.5	21.3291	43.6475	81.9482	135.596
		118.14	1.0957	6.2207	21.5215	21.3564	43.6846	82.001	135.654
		118.24	1.10547	6.23047	21.5313	21.3779	43.7119	82.0459	135.711
		118.34	1.10645	6.24316	21.5518	21.3945	43.7324	82.0918	135.741
		118.44	1.0957	6.23438	21.5566	21.4072	43.751	82.1318	135.773
		118.54	1.11523	6.24805	21.582	21.4346	43.7832	82.1787	135.836
		118.64	1.12305	6.26563	21.6094	21.4521	43.8115	82.208	135.902
		118.74	1.11328	6.25977	21.6113	21.4658	43.8252	82.2451	135.932
		118.84	1.11523	6.28125	21.6367	21.4912	43.8564	82.292	136.016
		118.94	1.12109	6.29492	21.6641	21.5107	43.8916	82.3408	136.088
		119.04	1.11719	6.29883	21.6836	21.5342	43.9092	82.3779	136.146
		119.14	1.125	6.30859	21.6992	21.5557	43.9346	82.4189	136.213
		119.24	1.11914	6.31445	21.7207	21.5693	43.9658	82.4365	136.262
		119.34	1.13965	6.33008	21.7422	21.5967	43.9971	82.4912	136.342
		119.44	1.14746	6.35059	21.751	21.6016	44.0313	82.5234	136.384
		119.54	1.16016	6.35938	21.7715	21.6162	44.04	82.5518	136.455
		119.64	1.16016	6.36133	21.79	21.6182	44.0576	82.5781	136.496
		119.74	1.16406	6.38867	21.8125	21.6338	44.0908	82.6318	136.563
		119.84	1.16602	6.38672	21.8145	21.6436	44.1162	82.6533	136.604
		119.94	1.15625	6.37891	21.8242	21.6475	44.1201	82.6709	136.645
		120.04	1.17383	6.39648	21.8555	21.6689	44.1504	82.708	136.709
		120.14	1.1875	6.41797	21.8711	21.6846	44.1924	82.7471	136.768
		120.24	1.19336	6.44336	21.9004	21.71	44.21	82.7979	136.818
		120.34	1.20703	6.45898	21.9336	21.7256	44.2432	82.8408	136.877
		120.44	1.20117	6.46484	21.9434	21.7432	44.2607	82.874	136.939
		120.54	1.20898	6.47656	21.9727	21.7705	44.3057	82.9033	137.006
		120.64	1.21094	6.46484	21.9785	21.7803	44.3311	82.9365	137.039
		120.74	1.21484	6.48047	22.0059	21.7959	44.3604	82.9756	137.105
		120.84	1.2041	6.48926	22.0205	21.8047	44.373	83.002	137.122
		120.94	1.20508	6.50195	22.041	21.8213	44.4072	83.0264	137.186
		121.04	1.22656	6.50977	22.0703	21.8369	44.4404	83.0654	137.229
		121.14	1.21289	6.50781	22.0684	21.8428	44.4619	83.1006	137.264
		121.24	1.21094	6.51367	22.0742	21.8564	44.4854	83.1494	137.309
		121.34	1.21484	6.52539	22.1055	21.8818	44.5244	83.1904	137.363
		121.44	1.20898	6.52148	22.1094	21.8857	44.5439	83.2236	137.428
		121.54	1.2207	6.54102	22.1191	21.8994	44.583	83.2666	137.498
		121.64	1.2168	6.56445	22.1328	21.9111	44.6064	83.3057	137.557
		121.74	1.21875	6.57617	22.1426	21.9385	44.6416	83.3525	137.613
		121.84	1.2207	6.5957	22.1602	21.9482	44.6719	83.3975	137.672
		121.94	1.2168	6.59961	22.1621	21.9619	44.6904	83.4365	137.715
		122.04	1.22266	6.61328	22.1758	21.9893	44.7197	83.4873	137.779
		122.14	1.23242	6.625	22.1875	22.0127	44.749	83.5303	137.83
		122.24	1.22852	6.63281	22.2031	22.04	44.7764	83.583	137.896
		122.34	1.23438	6.63086	22.21	22.0498	44.7998	83.6094	137.938
		122.44	1.25195	6.64453	22.2363	22.0811	44.8369	83.667	138
		122.54	1.24316	6.63965	22.251	22.0957	44.8555	83.7012	138.03
		122.64	1.24023	6.64453	22.2559	22.1006	44.874	83.7295	138.049
		122.74	1.23633	6.65234	22.2637	22.1201	44.8975	83.7432	138.107
		122.84	1.22852	6.64844	22.2676	22.1279	44.9229	83.7861	138.166
		122.94	1.24023	6.6543	22.2871	22.1416	44.9482	83.8252	138.199
		123.04	1.23242	6.6582	22.3027	22.1533	44.9697	83.8525	138.281
		123.14	1.23828	6.66406	22.3164	22.1709	44.9873	83.8896	138.328
		123.24	1.23438	6.67969	22.332	22.1943	45.0205	83.9424	138.395
		123.34	1.2334	6.67383	22.3379	22.2002	45.0264	83.9717	138.439
		123.44	1.24805	6.68164	22.3535	22.2314	45.0586	84.0049	138.486
		123.54	1.25	6.69531	22.3555	22.2471	45.083	84.0342	138.547
		123.64	1.25195	6.70703	22.3691	22.2686	45.0967	84.0713	138.6
		123.74	1.25586	6.71484	22.377	22.2744	45.1084	84.1045	138.658
		123.84	1.26563	6.71875	22.3926	22.2959	45.1416	84.1318	138.705
		123.94	1.27148	6.73242	22.4102	22.3096	45.1553	84.1807	138.738
		124.04	1.25977	6.74023	22.4199	22.3135	45.1748	84.21	138.797
		124.14	1.26758	6.74219	22.4258	22.3389	45.2061	84.2432	138.828
		124.24	1.2666	6.74902	22.4326	22.3457	45.2363	84.2617	138.886
		124.34	1.26367	6.75391	22.4453	22.3701	45.2666	84.3174	138.918
		124.44	1.26953	6.76172	22.4453	22.3779	45.2822	84.3623	138.957
		124.54	1.25781	6.75	22.457	22.3975	45.3057	84.3945	139.004
		124.64	1.25586	6.75977	22.4688	22.4072	45.3408	84.4346	139.053
		124.74	1.25391	6.75391	22.4648	22.4092	45.3467	84.4639	139.109
		124.84	1.25977	6.76172	22.4844	22.4287	45.3838	84.5107	139.166
		124.94	1.25586	6.76563	22.4922	22.4482	45.4072	84.5439	139.205
		125.04	1.26953	6.79297	22.5137	22.4697	45.4229	84.5889	139.266
		125.14	1.25781	6.78906	22.5215	22.4658	45.4424	84.6338	139.316
		125.24	1.25586	6.79883	22.5391	22.4756	45.4678	84.667	139.357
		125.34	1.25	6.80469	22.5586	22.4971	45.5	84.7061	139.398
		125.44	1.25	6.8125	22.5508	22.5029	45.5068	84.7412	139.438
		125.54	1.24609	6.80859	22.5645	22.5244	45.5303	84.7822	139.504
		125.64	1.24805	6.81055	22.5918	22.5264	45.5557	84.8271	139.545
		125.74	1.24023	6.82031	22.5898	22.5322	45.5596	84.8584	139.59
		125.84	1.24805	6.82617	22.6055	22.5479	45.583	84.9053	139.637
		125.94	1.24219	6.81445	22.5957	22.5498	45.6006	84.9189	139.65
		126.04	1.24512	6.83301	22.6104	22.5645	45.6211	84.9551	139.692
		126.14	1.23828	6.84375	22.627	22.585	45.6494	84.9932	139.732
		126.24	1.23828	6.85156	22.6465	22.6143	45.6748	85.041	139.789
		126.34	1.23828	6.84766	22.6387	22.6084	45.6943	85.0596	139.813
		126.44	1.24219	6.85742	22.6484	22.6318	45.71	85.0811	139.861
		126.54	1.23633	6.85938	22.6582	22.6455	45.7354	85.126	139.895
		126.64	1.23633	6.85938	22.6719	22.6553	45.7529	85.1572	139.934
		126.74	1.22656	6.86914	22.6816	22.6572	45.7705	85.1924	139.971
		126.84	1.23242	6.875	22.6953	22.6826	45.7881	85.2256	140.018
		126.94	1.23828	6.88672	22.7188	22.7021	45.8252	85.2725	140.08
		127.04	1.23438	6.88867	22.7324	22.7061	45.833	85.3018	140.123
		127.14	1.22852	6.90234	22.7461	22.7197	45.8525	85.3389	140.156
		127.24	1.2207	6.90234	22.7461	22.7314	45.8682	85.3877	140.211
		127.34	1.22852	6.92578	22.7813	22.751	45.8975	85.4307	140.276
		127.44	1.23633	6.92969	22.791	22.7666	45.9258	85.4639	140.313
		127.54	1.22656	6.94336	22.8047	22.7881	45.9424	85.4971	140.354
		127.64	1.2207	6.93457	22.8018	22.7969	45.9434	85.5195	140.394
		127.74	1.22852	6.94531	22.8145	22.8174	45.9736	85.5635	140.434
		127.84	1.22461	6.95898	22.8184	22.833	46.0049	85.5908	140.48
		127.94	1.22656	6.95703	22.8281	22.8467	46.0244	85.6201	140.541
		128.04	1.2168	6.95898	22.8379	22.8564	46.0361	85.6455	140.563
		128.14	1.21094	6.96484	22.8652	22.8701	46.0674	85.6963	140.607
		128.24	1.21875	6.96875	22.873	22.8975	46.0869	85.7236	140.639
		128.34	1.21289	6.9707	22.8828	22.9033	46.1221	85.7568	140.705
		128.44	1.2168	6.95703	22.8857	22.8955	46.1357	85.7803	140.734
		128.54	1.21094	6.97461	22.8984	22.9092	46.1553	85.8174	140.779
		128.64	1.21875	6.98242	22.918	22.9365	46.1865	85.8701	140.834
		128.74	1.20898	6.98242	22.9297	22.9424	46.2109	85.8994	140.879
		128.84	1.20605	6.9834	22.9365	22.957	46.2129	85.9219	140.933
		128.94	1.21094	7.00195	22.9551	22.9814	46.2373	85.959	140.973
		129.04	1.19531	6.98633	22.9512	22.9854	46.2549	85.9814	140.994
		129.14	1.19336	6.98828	22.9648	22.999	46.2783	86.0107	141.047
		129.24	1.19531	6.99805	22.9805	23.0264	46.3115	86.0518	141.098
		129.34	1.18555	6.98828	22.9824	23.0244	46.3135	86.0732	141.133
		129.44	1.17969	7.00195	22.9961	23.0381	46.3486	86.1162	141.186
		129.54	1.17578	6.99023	23.0078	23.0537	46.3701	86.1318	141.232
		129.64	1.18164	7.00391	23.0273	23.0615	46.3916	86.1729	141.279
		129.74	1.17383	7	23.0352	23.0654	46.4053	86.1904	141.314
		129.84	1.17969	7.00195	23.0547	23.0908	46.4248	86.2275	141.359
		129.94	1.17578	7.01758	23.0625	23.1064	46.4531	86.2803	141.41
		130.04	1.17773	7.01563	23.0762	23.124	46.4775	86.3018	141.449
		130.14	1.1875	7.02344	23.0879	23.1396	46.4971	86.3428	141.484
		130.24	1.17773	7.03125	23.1035	23.1494	46.5283	86.3838	141.537
		130.34	1.17188	7.02148	23.1094	23.1592	46.5361	86.4014	141.555
		130.44	1.17969	7.0332	23.1465	23.1807	46.5713	86.4463	141.619
		130.54	1.1748	7.03613	23.1494	23.1758	46.584	86.4492	141.642
		130.64	1.16016	7.04102	23.1465	23.1807	46.5986	86.4775	141.662
		130.74	1.16406	7.04102	23.166	23.1963	46.6201	86.5107	141.703
		130.84	1.16602	7.05273	23.1816	23.2061	46.6338	86.5449	141.744
		130.94	1.16016	7.05273	23.1836	23.208	46.6533	86.5654	141.785
		131.04	1.16992	7.0625	23.1914	23.2119	46.6689	86.5967	141.824
		131.14	1.1582	7.0625	23.2012	23.2119	46.6826	86.6201	141.854
		131.24	1.16602	7.05859	23.2109	23.2275	46.7148	86.665	141.902
		131.34	1.16797	7.07227	23.2178	23.2295	46.7393	86.6846	141.942
		131.44	1.16797	7.06836	23.2441	23.249	46.7568	86.7236	141.986
		131.54	1.1543	7.0625	23.2461	23.251	46.7646	86.7451	142.016
		131.64	1.16406	7.08203	23.2656	23.2705	46.7881	86.7881	142.086
		131.74	1.1582	7.07031	23.2656	23.29	46.8174	86.8154	142.113
		131.84	1.14453	7.07227	23.2676	23.2803	46.8252	86.8291	142.148
		131.94	1.1543	7.08008	23.2949	23.2959	46.8564	86.8701	142.199
		132.04	1.14844	7.07031	23.3008	23.3018	46.8643	86.8896	142.227
		132.14	1.14063	7.07422	23.3184	23.3174	46.8799	86.9268	142.258
		132.24	1.14746	7.08887	23.333	23.3379	46.9043	86.9531	142.315
		132.34	1.14844	7.09375	23.3457	23.3506	46.9229	86.9854	142.355
		132.44	1.13672	7.08203	23.3496	23.3545	46.9434	87.0244	142.398
		132.54	1.13672	7.08984	23.3672	23.3643	46.9678	87.0635	142.426
		132.64	1.13672	7.08984	23.377	23.3623	46.9932	87.1025	142.484
		132.74	1.12695	7.08789	23.3887	23.3779	47.0068	87.124	142.525
		132.84	1.12207	7.08984	23.3965	23.3799	47.0264	87.1572	142.586
		132.94	1.12891	7.10156	23.416	23.3994	47.0498	87.1865	142.613
		133.04	1.12891	7.10156	23.4238	23.4072	47.0635	87.2021	142.646
		133.14	1.11523	7.10352	23.418	23.4053	47.0693	87.2158	142.68
		133.24	1.12109	7.11133	23.4473	23.4111	47.0947	87.2471	142.727
		133.34	1.11719	7.10742	23.4434	23.4189	47.1182	87.2744	142.777
		133.44	1.12305	7.11523	23.457	23.4326	47.1416	87.2998	142.838
		133.54	1.11523	7.11523	23.4688	23.4404	47.1709	87.3193	142.867
		133.64	1.125	7.11914	23.4824	23.4482	47.1973	87.3604	142.926
		133.74	1.13086	7.13281	23.4961	23.4619	47.2256	87.3896	142.967
		133.84	1.11523	7.125	23.5	23.4658	47.2295	87.4189	142.988
		133.94	1.10156	7.125	23.5059	23.4717	47.251	87.4365	143.027
		134.04	1.10059	7.12793	23.5205	23.498	47.2754	87.4668	143.056
		134.14	1.09961	7.125	23.5254	23.499	47.2939	87.4932	143.076
		134.24	1.10742	7.15039	23.5332	23.5186	47.3291	87.5322	143.127
		134.34	1.11133	7.1543	23.5527	23.5264	47.3428	87.5518	143.166
		134.44	1.11133	7.1543	23.5664	23.54	47.3604	87.585	143.219
		134.54	1.11523	7.16992	23.582	23.5479	47.3975	87.6055	143.266
		134.64	1.09375	7.15625	23.5723	23.5576	47.4092	87.6221	143.291
		134.74	1.0918	7.16602	23.5781	23.5635	47.4189	87.6475	143.311
		134.84	1.08789	7.16992	23.582	23.5791	47.4404	87.6748	143.377
		134.94	1.07813	7.16406	23.584	23.5762	47.458	87.7119	143.418
		135.04	1.07813	7.17188	23.6113	23.6055	47.4834	87.7451	143.48
		135.14	1.0625	7.17578	23.6211	23.6113	47.499	87.7725	143.512
		135.24	1.06055	7.17383	23.6191	23.6104	47.5088	87.7979	143.544
		135.34	1.05664	7.18945	23.6406	23.6426	47.5303	87.8213	143.592
		135.44	1.05078	7.18359	23.6426	23.6543	47.5322	87.8506	143.637
		135.54	1.06445	7.1875	23.6504	23.6553	47.5645	87.8799	143.668
		135.64	1.05078	7.18555	23.6563	23.6689	47.5771	87.9092	143.707
		135.74	1.03906	7.19336	23.6563	23.6807	47.6084	87.9209	143.746
		135.84	1.05078	7.19727	23.6758	23.7041	47.6299	87.9424	143.789
		135.94	1.04297	7.19531	23.6875	23.7021	47.6396	87.9639	143.809
		136.04	1.03418	7.19824	23.6904	23.7051	47.6543	87.9922	143.843
		136.14	1.03125	7.20703	23.6953	23.7295	47.6729	88.0166	143.875
		136.24	1.0293	7.20508	23.707	23.7412	47.7002	88.0361	143.906
		136.34	1.0459	7.21289	23.7148	23.7656	47.7373	88.0713	143.959
		136.44	1.04492	7.2168	23.7188	23.7881	47.7451	88.1123	143.994
		136.54	1.02734	7.22266	23.7246	23.79	47.7646	88.1338	144.027
		136.64	1.01953	7.23438	23.7363	23.8096	47.7842	88.165	144.055
		136.74	1.01563	7.23828	23.752	23.8203	47.792	88.1885	144.115
		136.84	1.01367	7.23242	23.7588	23.8193	47.7979	88.2197	144.168
		136.94	1.00781	7.22852	23.7803	23.8271	47.8232	88.2412	144.203
		137.04	1.00977	7.24609	23.7871	23.8408	47.8369	88.2783	144.256
		137.14	1.00977	7.24219	23.7832	23.8486	47.8486	88.3057	144.289
		137.24	0.998047	7.25	23.8027	23.8613	47.8701	88.333	144.336
		137.34	0.992188	7.24414	23.8047	23.8652	47.8799	88.3545	144.377
		137.44	0.988281	7.24805	23.8252	23.8857	47.9092	88.4014	144.42
		137.54	0.982422	7.25391	23.8301	23.8965	47.915	88.4189	144.439
		137.64	0.982422	7.25391	23.8379	23.9111	47.9346	88.4463	144.498
		137.74	0.990234	7.26172	23.8652	23.9219	47.9502	88.5049	144.545
		137.84	0.990234	7.26367	23.8555	23.917	47.9639	88.5439	144.578
		137.94	0.986328	7.25977	23.8672	23.9248	47.9883	88.5713	144.625
		138.04	0.984375	7.25391	23.8672	23.9307	47.9971	88.6045	144.658
		138.14	0.990234	7.26563	23.8789	23.9424	48.0283	88.6279	144.721
		138.24	0.99707	7.26855	23.9053	23.9648	48.0469	88.666	144.774
		138.34	0.978516	7.26172	23.9063	23.9658	48.0537	88.6846	144.799
		138.44	0.986328	7.26953	23.9141	23.9678	48.0615	88.7119	144.846
		138.54	0.96875	7.26367	23.9199	23.9736	48.0635	88.7451	144.875
		138.64	0.96875	7.25977	23.9219	23.9834	48.0791	88.7725	144.916
		138.74	0.976563	7.26758	23.9492	24.0049	48.1084	88.8193	144.982
		138.84	0.976563	7.26953	23.9512	24.0068	48.1221	88.8525	145.016
		138.94	0.958984	7.27148	23.9531	23.9971	48.1279	88.874	145.076
		139.04	0.958984	7.27539	23.9648	24.0205	48.1572	88.9092	145.107
		139.14	0.951172	7.26758	23.9746	24.0244	48.1611	88.9385	145.157
		139.24	0.943359	7.27344	23.9746	24.0303	48.1787	88.9561	145.18
		139.34	0.945313	7.27344	23.9766	24.0459	48.2002	88.9912	145.203
		139.44	0.931641	7.28125	24	24.0596	48.2178	89.0166	145.256
		139.54	0.943359	7.29102	24.0078	24.0693	48.249	89.0557	145.297
		139.64	0.9375	7.29688	24.0039	24.0771	48.2744	89.0947	145.344
[truncated: 6,405 more rows]
