# Supplementary material for: FKRP-dependent glycosylation of fibronectin regulates muscle pathology in muscular dystrophy
Source: Nat Commun. 2021 May 19;12:2951. doi: 10.1038/s41467-021-23217-6 (PMC8134429; doi:10.1038/s41467-021-23217-6)
Supplement: Supplementary file 7 — Source Data [file 41467_2021_23217_MOESM7_ESM.zip › Data Source Files/Figure 1.xlsx]

## Sheet: Figure 1c-d
		Fiber Crossing Events Per Myosepta					Fiber Detachment Events Per Myosepta									0	0	0	0	0	0	0	0	0	0	0	0	0	0	0	0	0	0	0	0	3	0	2	0	0	0	0	0	0	0	0	0	3	0
		fkrp+/+3dpf	fkrp+/+5dpf	fkrp-/- 3dpf	fkrp-/-5dpf		fkrp+/+3dpf	fkrp+/+5dpf	fkrp-/- 3dpf	fkrp-/-5dpf						0	1	1	0	1	0	1	2	0	1	2	2	3	4	4	2	1	2	1	2	1	0	0	0	0	0	1	0	0	0	4	4	6	4
		0	0	0	0		0	0	0	3						0	0	0	0	0	0	1	0	0	0	0	1	0	0	0	0	0	0	0	0	0	0	0	0	0	0	0	0	0	0	0	0	0	0
		0	0	0	0		0	1	0	4						3	4	0	0	0	0	0	1	1	0	1	2	2	1	0	0	2	3	4	0	1	6	7	5	1	0	0	0	3	2	0	0	1	0
		0	0	0	0		0	1	0	0
		0	0	0	0		0	0	0	0
		0	0	0	0		0	1	0	0
		0	0	0	0		0	0	0	0
		0	0	0	0		0	1	1	0
		0	0	0	1		0	2	0	1
		0	0	0	2		0	0	0	1
		0	0	0	3		0	1	0	0
		0	0	0	1		0	2	0	1
		0	0	0	2		0	2	1	2
		0	0	0	0		0	3	0	2
		0	0	0	0		0	4	0	1
		0	0	0	0		0	4	0	0
		0	0	1	0		0	2	0	0
		0	0	0	3		0	1	0	2
		0	0	0	0		0	2	0	3
		0	0	0	0		0	1	0	4
		0	0	1	0		0	2	0	0
		0	0	0	0		3	1	0	1
		0	0	0	0		0	0	0	6
		0	0	0	0		2	0	0	7
		0	0	0	1		0	0	0	5
		0	0	0	0		0	0	0	1
		0	0	0	1		0	0	0	0
		0	0	0	0		0	1	0	0
		0	0	0	1		0	0	0	0
		0	0	0	0		0	0	0	3
		0	0	0	0		0	0	0	2
		0	0	0	0		0	4	0	0
		0	0	0	0		0	4	0	0
		0	0	1	0		3	6	0	1
		0	0	0	3		0	4	0	0
		0	0	0	2		0	3	0	1
		0	0	0	0		0	2	1	1
		0	0	0	0		0	3	0	1
		0	0	1	1		0	3	0	2
		0	0	0	1		0	2	0	0
		0	0	0	0		0	3	0	1
[truncated: 6 more columns]

## Sheet: Figure 1e
		Active Force
		Time (ms)	Wild Type Control	fkrp-/-	dag1-/-
		0	0.004444	0.007113	0.000305
		0.5	0.004402	0.007188	0.000381
		1	0.004368	0.00731	0.000478
		1.5	0.004223	0.00725	0.000517
		2	0.004116	0.007199	0.000502
		2.5	0.004164	0.007272	0.000513
		3	0.004278	0.007354	0.000485
		3.5	0.004534	0.007337	0.000375
		4	0.004886	0.007192	0.000313
		4.5	0.005017	0.007099	0.00036
		5	0.004936	0.007224	0.000352
		5.5	0.004957	0.007385	0.000147
		6	0.005124	0.007307	-9.8e-05
		6.5	0.00516	0.007076	-0.000181
		7	0.005015	0.007024	-0.000125
		7.5	0.004969	0.007169	1.5e-05
		8	0.004929	0.007255	0.00019
		8.5	0.004633	0.007278	0.000312
		9	0.004371	0.00728	0.0004
		9.5	0.004375	0.007146	0.00044
		10	0.00441	0.007166	0.000402
		10.5	0.004222	0.007486	0.000457
		11	0.004261	0.00751	0.000557
		11.5	0.008196	0.008297	0.000449
		12	0.023175	0.013334	0.000383
		12.5	0.053185	0.024529	0.000679
		13	0.094927	0.040822	0.001246
		13.5	0.14341	0.0611	0.002388
		14	0.196672	0.084734	0.004493
		14.5	0.253534	0.110633	0.007181
		15	0.312018	0.13815	0.010251
		15.5	0.370657	0.167251	0.013985
		16	0.428564	0.197415	0.01816
		16.5	0.484634	0.227778	0.02246
		17	0.537916	0.257795	0.026948
		17.5	0.588028	0.286886	0.031484
		18	0.634243	0.314217	0.035921
		18.5	0.675211	0.339226	0.040266
		19	0.710156	0.361545	0.044296
		19.5	0.738837	0.380498	0.047946
		20	0.761	0.39561	0.051289
		20.5	0.776795	0.407097	0.054047
		21	0.786134	0.415	0.056214
		21.5	0.788668	0.418831	0.058111
		22	0.785367	0.418834	0.059566
		22.5	0.777672	0.416191	0.060433
		23	0.766	0.41168	0.061024
		23.5	0.750758	0.405345	0.061379
		24	0.732667	0.397237	0.061362
		24.5	0.711465	0.387591	0.061076
		25	0.685577	0.376254	0.060522
		25.5	0.653429	0.362632	0.059764
		26	0.615098	0.346613	0.058969
		26.5	0.572202	0.328593	0.057894
		27	0.526781	0.308667	0.056402
		27.5	0.480905	0.287176	0.054866
		28	0.436131	0.265255	0.053377
		28.5	0.393129	0.244003	0.0517
		29	0.35223	0.223914	0.049795
		29.5	0.313732	0.205157	0.047754
		30	0.277738	0.187903	0.045803
		30.5	0.244125	0.172234	0.043984
		31	0.212776	0.157814	0.041913
		31.5	0.183924	0.14406	0.039595
		32	0.157955	0.130665	0.037557
		32.5	0.13497	0.117766	0.03584
		33	0.114914	0.105549	0.034126
		33.5	0.097669	0.093846	0.03234
		34	0.082882	0.08255	0.030487
		34.5	0.070172	0.072071	0.028766
		35	0.059368	0.062754	0.027339
		35.5	0.050236	0.054392	0.025871
		36	0.042249	0.046816	0.024327
		36.5	0.034934	0.040143	0.023003
		37	0.028313	0.034326	0.021592
		37.5	0.022568	0.029337	0.02003
		38	0.017526	0.025247	0.018828
		38.5	0.013132	0.021687	0.017843
		39	0.009678	0.018375	0.016784
		39.5	0.007007	0.015696	0.015899
		40	0.004701	0.01371	0.015114
		40.5	0.00283	0.011817	0.014295
		41	0.001508	0.009953	0.0137
		41.5	0.000512	0.008709	0.013248
		42	-0.000354	0.007963	0.012747
		42.5	-0.001093	0.007031	0.012346
		43	-0.001093	0.0061	0.01197
		43.5	-0.001628	0.00554	0.011472
		44	-0.00194	0.004927	0.010993
		44.5	-0.002099	0.004276	0.010556
		45	-0.002247	0.003994	0.010021
		45.5	-0.002457	0.003684	0.009436
		46	-0.002565	0.003104	0.009103
		46.5	-0.002562	0.002717	0.009008
		47	-0.002679	0.002536	0.008651
		47.5	-0.00278	0.002305	0.008134
		48	-0.0027	0.002046	0.007993
		48.5	-0.002711	0.001756	0.007916
		49	-0.00286	0.001619	0.007544
		49.5	-0.002868	0.001758	0.007296
		50	-0.002776	0.001716	0.007313
		50.5	-0.002856	0.001348	0.007336
		51	-0.003025	0.00119	0.00734
		51.5	-0.002918	0.001344	0.007266
		52	-0.002746	0.00137	0.007071
		52.5	-0.002946	0.001173	0.006939
		53	-0.003023	0.00104	0.006864
		53.5	-0.00261	0.001027	0.006666
		54	-0.002457	0.000864	0.00636
		54.5	-0.002685	0.00054	0.006148
		55	-0.002485	0.000384	0.006094
		55.5	-0.002058	0.000389	0.005952
		56	-0.002141	0.00034	0.005729
		56.5	-0.002368	0.000271	0.005737
		57	-0.002182	3.8e-05	0.005782
		57.5	-0.001984	-0.000341	0.005605
		58	-0.002103	-0.00028	0.005528
		58.5	-0.002221	5.4e-05	0.005654
		59	-0.0023	-1.6e-05	0.005758
		59.5	-0.00245	-0.000111	0.005835
		60	-0.002476	2.8e-05	0.005844
		60.5	-0.002588	-0.000124	0.005744
		61	-0.002926	-0.000358	0.005661
		61.5	-0.002845	-0.000347	0.005554
		62	-0.002369	-0.000414	0.005375
		62.5	-0.002318	-0.000388	0.005212
		63	-0.002519	-0.00016	0.005045
		63.5	-0.002336	-0.000264	0.004884
		64	-0.002027	-0.000555	0.004763
		64.5	-0.001869	-0.000631
