# Supplementary material for: FKRP-dependent glycosylation of fibronectin regulates muscle pathology in muscular dystrophy
Source: Nat Commun. 2021 May 19;12:2951. doi: 10.1038/s41467-021-23217-6 (PMC8134429; doi:10.1038/s41467-021-23217-6)
Supplement: Supplementary file 7 — Source Data [file 41467_2021_23217_MOESM7_ESM.zip › Data Source Files/Ex Fig 1.xlsx]

## Sheet: ExFig 1f
	FKRP western blot
	Note: Hi Mark used as secondary marker not as accurate on 4-12% Bis tris gel MES as See Blue 2

## Sheet: ExFig 1i
	Fiber Crossing MBM
	(n)	fkrp+/+	fkrp+5bp/+ ox -exon3/+	fkrp-exon3/-exon3
	1	0	3	2
		0	0	1
		0	1	1
	2	0	4	4
		0	2	0
		0	0	0
	3	0	0	0
		0	1	1
		0	3	4
	4	0	4	2
		0	2	3
		0	1	1
	5	0
		0
		0
	6	0
		0
		0
	7	0
		0
		0
	8	0
		0
		0
	9	0
		0
		0
	10	0
		0
		0
	11	0
		0
		0
	12	0
		0
		0
	13	0
		0
		0
	14	0
		0
		0
	15	0
		0
		0
	16	0
		0
		0

## Sheet: ExFig 1j
	Fiber detachment at MBM
	(n)	fkrp+/+	fkrp+5bp/+ ox -exon3/+	fkrp-exon3/-exon3
	1	0	5	2
		0	0	2
		0	4	6
	2	0	3	4
		0	1	3
		0	0	2
	3	0	6	0
		0	2	0
		0	4	4
	4	0	0	0
		0	1	3
		0	4	1
	5	0
		0
		0
	6	0
		0
		0
	7	0
		0
		0
	8	0
		0
		0
	9	0
		0
		0
	10	0
		0
		0
	11	0
		0
		0
	12	0
		0
		0
	13	0
		0
		0
	14	0
		0
		0
	15	0
		0
		0
	16	0
		0
		0

## Sheet: ExFig1k
	Collagen intensity at MBM
	(n)	fkrp+/+	fkrp+5bp/+ ox -exon3/+	fkrp-exon3/-exon3
	1	61.4223	0.367396	4.41554
		63.2385	14.6805	2.41094
		94.4643	1.24748	19.9689
	2	85.6385	20.3171	9.37505
		44.7718	1.59672	51.477
		44.5864	17.3851	52.7352
	3	83.5961	19.753	70.7877
		84.8593	23.3042	63.3479
		84.2295	43.7637	56.1269
	4	44.7107	54.4858	4.84967
		81.946	6.81991	19.5987
		38.1823	3.32451	11.6379
	5	75.7319	50.1094	12.3359
		80.3823	13.9228	11.4775
		99.8886	2.9663	2.95711
	6	56.2396	6.76565	15.1311
		66.1096	11.4039	15.114
		93.9339	24.0171	18.5
	7	82.5116	16.6985	12.4096
		69.1648	10.1495	58.4683
		48.0306	59.2998	67.8337
	8	78.5558	8.42232	4.05361
		41.8875	6.13107	13.0674
		83.151	14.695	11.6004
