# Supplementary material for: FKRP-dependent glycosylation of fibronectin regulates muscle pathology in muscular dystrophy
Source: Nat Commun. 2021 May 19;12:2951. doi: 10.1038/s41467-021-23217-6 (PMC8134429; doi:10.1038/s41467-021-23217-6)
Supplement: Supplementary file 7 — Source Data [file 41467_2021_23217_MOESM7_ESM.zip › Data Source Files/Ex Fig 6 .xlsx]

## Sheet: Ex Fig 6b
	sialylated n-glycan
	(n)	WT	LGMDi	CMD
	1	37.2656	37.8984	44.9759
	2	29.3124	38.3222	39.3027
	3			46.048

## Sheet: Ex Fig 6c
	2,6 vs 2,3 Sialylated glycans
		Control			lgmd2i			control
	2,6 Sialyl	23.2692	21.7119		29.001	27.2667		26.5452	29.3067	33.2539
	2,3 Sialyl	41.4223	41.6694		40.9338	41.7941		40.9384	37.6381	37.4147
