# Supplementary material for: FKRP-dependent glycosylation of fibronectin regulates muscle pathology in muscular dystrophy
Source: Nat Commun. 2021 May 19;12:2951. doi: 10.1038/s41467-021-23217-6 (PMC8134429; doi:10.1038/s41467-021-23217-6)
Supplement: Supplementary file 7 — Source Data [file 41467_2021_23217_MOESM7_ESM.zip › Data Source Files/Figure 4.xlsx]

## Sheet: Figure 4b
Line Profile Analysis
	Wild Type				LGMD2i				CMD
	X (nM)	Y Myh10	Y FN		X (nM)	Y Myh10	Y FN		X (nM)	Y Myh10	Y FN
	0	0	0.013761		0	0	0.00448		0	4.68658	0
	0.03	0	0.018808		0.03	0	0.000995		0.03	3.98711	16.9848
	0.06	0	0.031193		0.06	0	0.013422		0.06	4.11892	65.6884
	0.09	0	0.030275		0.09	0	0.00508		0.09	5.05741	48.3778
	0.12	0	0.027523		0.12	0	0.006326		0.12	4.52373	18.2434
	0.15	0	0.009175		0.15	0	0.011397		0.15	4.02285	4.97538
	0.18	0	0		0.18	0	0.010053		0.18	2.80082	2.66527
	0.21	0	0.000458		0.21	0	0.008162		0.21	5.57176	17.2069
	0.24	0	0		0.24	0	0.012463		0.24	8.05507	10.425
	0.27	0	0.012385		0.27	1.02e-14	0.002688		0.27	12.9865	29.4531
	0.3	0	0.013761		0.3	0.045145	0.010895		0.3	21.8594	29.5568
	0.33	0	0.020642		0.33	0	0.002706		0.33	27.6052	32.4148
	0.36	0	0.046789		0.36	0	0.007168		0.36	37.9684	6.39706
	0.39	0	0.027065		0.39	0	0.009891		0.39	49.8371	14.4969
	0.42	0.027397	0.009175		0.42	0	0.009211		0.42	61.8371	86.1825
	0.45	0.10274	0.061927		0.45	0	0.006971		0.45	72.372	49.444
	0.48	0.356163	0.162385		0.48	0	0.004372		0.48	77.2636	30.3268
	0.51	0.130136	0.332109		0.51	0.101161	0.012463		0.51	84.7868	1.27361
	0.54	0.205479	0.583486		0.54	0.104478	0.017919		0.54	93.512	21.3235
	0.57	0.253424	0.888073		0.57	0.007924	0.014067		0.57	99.969	14.7784
	0.6	0.616438	1		0.6	0	0.015429		0.6	97.2343	32.4592
	0.63	0.842465	0.814679		0.63	0.09121	0.01852		0.63	88.9215	31.319
	0.66	1	0.653211		0.66	0.206376	0.041089		0.66	85.3574	34.1176
	0.69	0.445206	0.382569		0.69	0.017504	0.058982		0.69	85.0234	9.24008
	0.72	0.534246	0.22844		0.72	0.06136	0.055944		0.72	76.157	34.1176
	0.75	0.273972	0.188074		0.75	0.37774	0.136331		0.75	73.9151	48.822
	0.78	0	0.115596		0.78	0.594436	0.182787		0.78	62.6157	55.145
	0.81	0.082192	0.074312		0.81	1	0.27775		0.81	58.1957	74.499
	0.84	0.30137	0.018348		0.84	0.997236	0.598695		0.84	51.959	43.121
	0.87	0	0.083945		0.87	0.433388	0.75032		0.87	38.7733	104.93
	0.9	0	0.041284		0.9	0.936982	1		0.9	34.3533	77.2976
	0.93	0	0.032569		0.93	0.474664	0.907491		0.93	24.0861	76.6166
	0.96	0	0.033945		0.96	0.093975	0.596232		0.96	14.2548	151.634
	0.99	0	0.063303		0.99	0.043118	0.289398		0.99	9.49678	118.212
	1.02	0	0.057798		1.02	0.153676	0.150012		1.02	9.86643	63.9112
	1.05	0	0.03211		1.05	0	0.084176		1.05	5.84593	86.5824
	1.08	0	0.033028		1.08	0	0.066302		1.08	3.66139	76.7647
	1.11	0	0.040366		1.11	0	0.043544		1.11	3.85179	68.0872
	1.14	0	0.001834		1.14	0	0.003754		1.14	3.25542	27.5428
	1.17	0	0.037156		1.17	0	0.023295		1.17	3.8307	25.9881
	1.2	0	0.041284		1.2	0	0.025329		1.2	3.18922	0.947788
	1.23	0	0.034404		1.23	0	0.019667		1.23	2.11599	10.7358
	1.26	0	0.024771		1.26	0	0.004283		1.26	2.94728	22.3897
	1.29	0.075343	0.015596		1.29	0	0.018923		1.29	3.22671	14.4969
	1.32	0	0.037614		1.32	0	0.018833		1.32	4.18629	13.0309
	1.35	0	0.020642		1.35	0	0.00896		1.35	3.1031	53.9751
	1.38	0	0.015596						1.38	1.66901	19.9018
	1.41	0.10274	0.031193						1.41	2.47745	7.81874
	1.44	0.123288	0.024771						1.44	2.92912	34.1176
	1.47	0.054795	0.033028
	1.5	0	0.050459
	1.53	0	0.026147
	1.56	0	0.028441
	1.59	0	0.049083
	1.62	0	0.088073
	1.65	0.034247	0.121559
	1.68	0	0.11101
	1.71	0.041096	0.097706
	1.74	0.150684	0.129358
	1.77	0.08904	0.09312
	1.8	1.31e-12	0.123853

## Sheet: Figure 4c
		Fibronectin -Myh10 Co-Loc
		Wild Type	LGMD2I	CMD
		0.5403	0.269	0.0627
		0.655	0.0475	0.0487
		0.625	0.0427	0.042
		0.5547	0.4039	0.382
		0.6485	0.394	0.3108
		0.7138	0.378	0.3456
		0.508	0.6106	0.0685
		0.519	0.426	0.0388
		0.5163	0.635	0.34447

## Sheet: Figure 4d
		Fn-Myh10 distance (nM)
		Wild Type	LGMD2i	CMD
		0.02	0.0992	0.151
		0.01	0.0833	0.1705
		0.01	0.08057	0.243
		0.005	0.1792	0.194
		0.06	0.1133	0.1409
		0.0672	0.1332	0.31
		0.00987	0.1927	0.33
		0.0463	0.0978	0.291
		0.0221	0.1064	0.1403
		0.02332	0.0901	0.2022

## Sheet: Figure 4f
		Myh10-Fn Coloc
		Control	LGMD2I	CMD
		0.5064	0.4176	0.3007
		0.5115	0.4719	0.2832
		0.5499	0.4158	0.3308
		0.6048	0.3549	0.2957
		0.4643	0.4557	0.1915
		0.5754	0.3581	0.3141
		0.662	0.2966	0.3042
		0.654	0.3544	0.1609
		0.4665	0.4005	0.2662

## Sheet: Figure 4g
		Fragmentation
		Control	LGMD2I	CMD
		0.771	0.701	0.22
		0.776	0.734	0.41
		0.764	0.688	0.34
		0.813	0.662	0.49
		0.731	0.693	0.42
		0.809	0.719	0.38
		0.836	0.711	0.55
		0.793	0.727	0.43
		0.782	0.626	0.54
