# Supplementary material for: FKRP-dependent glycosylation of fibronectin regulates muscle pathology in muscular dystrophy
Source: Nat Commun. 2021 May 19;12:2951. doi: 10.1038/s41467-021-23217-6 (PMC8134429; doi:10.1038/s41467-021-23217-6)
Supplement: Supplementary file 7 — Source Data [file 41467_2021_23217_MOESM7_ESM.zip › Data Source Files/Ex Fig 4.xlsx]

## Sheet: Ex Fig 4a
		Wild Type			fkrp-/-
	Control	1	1	1	1	1	1
	Fn	0.577604	0.569682	0.659656	0.635133	0.559721	0.626301
	Col1a1a	0.839623	0.774907	0.823434	0.953858	0.840708	0.937943
