# Supplementary material for: FKRP-dependent glycosylation of fibronectin regulates muscle pathology in muscular dystrophy
Source: Nat Commun. 2021 May 19;12:2951. doi: 10.1038/s41467-021-23217-6 (PMC8134429; doi:10.1038/s41467-021-23217-6)
Supplement: Supplementary file 7 — Source Data [file 41467_2021_23217_MOESM7_ESM.zip › Data Source Files/Ex Fig 9.xlsx]

## Sheet: Ex Fig 9a
	Myosin 10 Pull down Fibronectin Detection

## Sheet: Ex Fig 9b
	FKRP Myosin-10 CoIP
