# Supplementary material for: FKRP-dependent glycosylation of fibronectin regulates muscle pathology in muscular dystrophy
Source: Nat Commun. 2021 May 19;12:2951. doi: 10.1038/s41467-021-23217-6 (PMC8134429; doi:10.1038/s41467-021-23217-6)
Supplement: Supplementary file 7 — Source Data [file 41467_2021_23217_MOESM7_ESM.zip › Data Source Files/Figure 2.xlsx]

## Sheet: Figure 2e
		Fibronectin at Vertical Myosepta
		(n)	fkrp-/-	fkrp +/-	dag1-/-
		1	0.1543	0.02045	0.04233
			0.1489	0.09214	0.06811
			0.117	0.01983	0.08465
			0.1858	0.1198	0.06134
			0.0771	0.03447	0.0779
		2	0.02141	0.06598	0.07484
			0.04208	0.02353	0.2408
			0.1855	0.02709	0.2635
			0.1785	0.1968	0.03856
			0.01778	0.02189	0.1758
		3	0.107	0.1128	0.2368
			0.03309	0.02546	0.2368
			0.08827	0.02367	0.1373
			0.02473	0.2208	0.121
			0.02359	0.07912	0.04322
		4	0.02539	0.1208	0.02803
			0.8836	0.609	0.05657
			0.08659	0.2988	0.02687
			0.1223	0.0524	0.02374
			0.0658	0.07556	0.1176
		5	0.03472	0.1613	0.07696
			0.04462	0.05042	0.07086
			0.06049	0.06004	0.04369
			0.1221	0.05128	0.4152
			0.3845	0.1233	0.0469
		6	0.07537	0.1094	0.08663
			0.01827	0.02472	0.01568
			0.1131	0.02815	0.06917
			0.08832	0.04004	0.06682
			0.02581	0.09081	0.03299
		7	0.1016	0.1313	0.07988
			0.0658	0.1843	0.1951
			0.04186	0.1084	0.06387
			0.01795	0.2092	0.05538
			0.04577	0.08985	0.02456
		8		0.01679	0.1259
				0.09598	0.0495
				0.01356	0.04233
				0.05258	0.04173
				0.01254	0.02172
		9		0.1859
				0.162
				0.04582
				0.04868
				0.009765
		10		0.07124
				0.0492
				0.03372
				0.01862
				0.07641

## Sheet: Figure 2f
	Collagen at Vertical Myosepta
	(n)	fkrp+/+	dag1-/-	fkrp-/-
	1	4095	3821.33	1026.67
		4095	4095	685
		2929.3	4095	449.667
		3775.9	4095	542.333
		3435.61	4095	432
		4095	4095	1002
		4095	4095	856.333
		4095	4095	767.111
		4095	4095	729
	2	4095	4095	629.222
		4095	4095	541.889
		2706.13	3932	592.333
		3781.67	4095	532.333
		2499.99	4095	735.333
		4095	4095	469.667
		4095	4095	476.667
		4095	4095	671.667
		3862.84	1662.25	840.444
	3	3208.72	1604.86	737
		4095	2437.78	2977.3
		3556.89	2556.84	2801.2
		3533.67	2027.11	4095
		3929.18	1630.44	2034.79
		1874.63	1783.96	1799.14
		1698.89	1685.85	1664.2
		1737.61	3420.13	2915.26
		2769.88	3405.38	4095
	4	4095	4095	2674.16
		4095	4095	2207.22
		3679.64	3332.13	2300.14
		2793.83	3631.66	1940.79
		3535.68	3574.67	2901.9
		3372.23	4095	2888.9
		4095	4095	2681.91
		4095	4095	2164.25
		3236.76	4095	1784.45
	5	811.366	3758.21	955.556
		1079.35	3060.83	748.315
		1333.88	2507.11	754.326
		1677.79	4095	985.736
		1346.43	4095	1761.92
		4095	3177.2	2750.06
		1975.2	4057.44	913.252
		1376.71	3450.62	913.252
		1358.98	4095	637.672
	6	1291.54	4095	758.928
		4095	3575.68	744.284
		3405.31	1478.54	1155.08
		2841.46	1345.37	1997.55
		1727.66	1335.66	4095
		1294.02	1794.46	2676.68
		1268.08	2365.95	1494.96
		3912.86	2030.83	1583.12
		4095	2829.32	1509.71
	7	4083.52	2328.39	1379.88
		4095	1971.54	660.615
		3933.21	4095	809.075
		2682.18	2309.81	767.591
		3918.17	3135.74	669.379
		4095	1561.82	709.508
		4095	2242.02	2045.56
		2561.78	3137.94	1707.03
		2168.51	2865.65	875.569
	8		3475.89	687.112
			4095	757.469
			4095	729.528
			4095	788.654
			4095	1103.6
			1875.19	1217.69
			4089.06	718.149
			4095	1153.15
			4095	2201.11
	9			1322.49
				1059.79
				1245.63
				1040.6
				1216.24
				1219.19
				1175.14
				1200.06
				1306.38
	10			1989.22
				1886.88
				1563.76
				1036.8
				1531.64
				779.504
				1374.11
				922.142
				3421.91

## Sheet: Figure 2g
		Passive Force
		Stretch Lo%	fkrp-/-					fkrp+/+					Dag1-/-
		5	0.0308875	0.0406005	0.0446738	0.0529339	0.0411972	0.057244	0.053965	0.0555553	0.0490628	0.0511894	0.0636252	0.0984929	0.0815768	0.0686859	0.0639564
		10	0.0800834	0.0652785	0.075224	0.102875	0.0990508	0.124884	0.120141	0.172119	0.146559	0.129753	0.150639		0.141086	0.154931	0.160933
		15	0.153071	0.125606	0.177761	0.189962	0.163076	0.210113	0.223523	0.213274	0.254699	0.231197	0.24375		0.285353	0.259234	0.249119
		20	0.236725	0.180872	0.238391	0.257507	0.245776	0.290123	0.305931	0.324041	0.304398	0.336994	0.328807	0.33675	0.389085	0.346438	0.327862
		25	0.316396	0.244254	0.316958	0.329248	0.336915	0.370591	0.397382	0.446484	0.435246	0.427858	0.487749	0.398232	0.461368	0.454132	0.455434
