# Supplementary material for: FKRP-dependent glycosylation of fibronectin regulates muscle pathology in muscular dystrophy
Source: Nat Commun. 2021 May 19;12:2951. doi: 10.1038/s41467-021-23217-6 (PMC8134429; doi:10.1038/s41467-021-23217-6)
Supplement: Supplementary file 7 — Source Data [file 41467_2021_23217_MOESM7_ESM.zip › Data Source Files/Ex Fig 2.xlsx]

## Sheet: Ex Fig 2a
	43 Dag at MBM
	(n)	sibling	fkrp-/-
	1	4.1589	1.6311
		3.6318	5.2856
		2.9478	2.5895
		2.8472	3.6273
		5.6448	4.6745
	2	2.9687	7.6935
		3.4043	4.1515
		3.8564	3.0177
		2.6046	4.4876
		3.0386	5.479
	3	3.5435	3.7785
		3.4435	3.8611
		2.5701	3.8553
		4.201	2.9682
		7.1374	3.8648
	4	2.2322	1.9856
		2.8353	2.6169
		2.5955	2.1744
		2.188	3.113
		1.8378	1.9772
	5	3.226	4.7432
		2.3714	3.7037
		6.2547	3.8241
		2.8635	1.44
	6	3.3134
		2.6523
		2.0429
		4.1562
		3.9413
	7	4.3526
		3.4983
		2.3405
		6.026
		5.9205
	8	6.6769
		2.7387
		7.4537
		1.9055
		2.9458
	9	2.779
		3.2953
		3.9153
		2.8267
		2.3442
	10	2.4723
		5.1407
		3.7543
		3.6355

## Sheet: Ex Fig 2b
	IIH6 at MBM
	(n)	Wild Type	fkrp-/-
	1	3056.84	1546.67
		2872.61	2110.11
		3019.47	2726.94
		2628.44	1934.67
		2453.55	1950
	2	2404.03	1385
		2854.3	1282.89
		2453.55	1597
		2378.62	2877
		2066.12	1542.56
	3	4095	3776.71
		3866.86	2617.03
		3683.67	2202.47
		4095	2169.71
		4059.47	3486.95
	4	3020.1	3394.21
		2926.07	2918.37
		4095	3118.58
		4095	3041
		4084.71	3562.97
	5	3418	1876.32
		3832.37	2012
		2490.64	1196.68
		3652.4	2494.47
		3588.69	2584.03
	6	3408.8	2516.76
		4094.36	2032.29
		2413.13	3195.16
		2546.09	1721.74
		2436.46	3254
	7	4095	4012.83
		3938	3684.21
		3103.5	3913.18
		2750	3111.84
		1794.5	3817.86
	8	1388.5	3845.55
		2585	2033.25
		2023	3792.96
		3631.5	3666.26
		2053.5	3969.95
	9	2724.6	2642.23
		4095	1339.11
		3492.23	1454.09
		3708.14	1296.25
		3670.25	1308.43
	10	2931.71	1484.58
		1700.75	1120.24
		2573.21	1513.46
		1562.71	1822.22
		1675.41	1379.55
	11	2379.71	1653
		1843.44	2564
		1822.26	1594
		1608.57	1193
		2315.07	3279
	12	1618.37	2391
		1902.84	1979
		2288.57	3268
		1331.16	2130
		2450.43	3226
	13	3329
		4095
		2851.06
		3565.29
		3195.76
	14	3822.47
		3925.94
		2877.29
		2082.47
		4095
	15	1939.68
		2308.47
		2853
		3329.74
		3287.37
	16	1445.42
		2602.84
		2290.89
		2445.95
		3307

## Sheet: Ex Fig 2c
		Laminin at MBM
	(n)	Wild Type	fkrp-/-
	1	2.8024	4.9505
		2.2326	3.8042
		2.334	3.3396
		2.2656	4.5686
		2.1082	5.3627
	2	4.8824	4.1515
		4.8953	3.0177
		5.2851	4.4876
		4.2399	5.479
		5.3735	3.7785
	3	5.6149	3.8611
		5.4159	2.82
		5.1095	1.9531
		5.6256	3.0295
		6.2928	1.9171
	4	4.4187	2.4921
		3.8655	3.0314
		2.4648	2.8033
		2.1839	2.2349
		2.0041	2.3932
	5	2.4309	4.3327
		2.3988	3.0467
		2.386	1.349
		4.3135	2.7347
		4.7048
	6	4.2627
		4.5788
		4.5795
		4.4821
		4.5577
	7	5.5295
		9.3087
		5.4814
		4.8003
		4.381
	8	6.3012
		4.2498
		6.1044
		4.1918
		5.7863
	9	4.8831
		5.0027
		4.8912
		5.3889
		6.1574

## Sheet: Ex Fig 2d
	Dag1 Fiber Detachment
	Fiber Detachement 3dpf																																								Fiber Detachment 5dpf
Wild Type	0	0	0	0	0	0	0	0	0	0	0	0	0	0	0	0	0	0	0	0	3	0	2	0	0	0	0	0	0	0	0	0	3	0	0	0	0	0	0	0	0	0	0	0	0	0	1	0	0
dag1-/-	1	0	2	3	0	27	5	8	35	22	3	10	18	15	2	4	6	2	0	0	1	2	3	4	7	9	6	1	5	4	5	2	2	1	0	2	2	5	0	0	14	25	32	34	29	40	31	27	41
[truncated: 31 more columns]

## Sheet: Ex Fig 2e
	Fiber crossing Dag1-/-
		Fiber Crossing 3dpf																																								Fiber Crossing 5dpf
	Wild Type	0	0	0	0	0	0	0	0	0	0	0	0	0	0	0	0	0	0	0	0	0	0	0	0	0	0	0	0	0	0	0	0	0	0	0	0	0	0	0	0	0	0	0	0	0	0	0	0
	Dag1-/-	0	0	0	0	0	0	0	0	0	0	0	0	0	0	0	0	0	0	0	1	0	0	0	0	0	0	0	0	0	0	0	0	0	0	0	0	0	0	0	0	0	0	0	0	0	0	0	0
[truncated: 32 more columns]

## Sheet: Ex Fig 2f
	EBD Positive Fibers Per MBM
	(n)	Wild Type	FKRP-/-
	1	0	0
		0	1
		0	1
		0	1
		0	2
	2	0	1
		0	1
		0	1
		0	0
		1	1
	3	0	1
		0	1
		0	1
		0	0
		0	1
	4	0	1
		0	1
		0	0
		0	0
		0	0
	5	0	1
		0	1
		0	2
		0	1
		0	1
	6	0
		0
		0
		0
		0
	7	0
		0
		0
		0
		0
	8	0
		0
		0
		0
		0
	9	0
		0
		0
		0
		0
	10	0
		0
		0
		0
		0
	11	0
		0
		1
		0
		0
	12	0
		0
		0
		0
		0

## Sheet: Ex Fig 2g
	Vascular breaks in MBM
	(n)	Sibling	fkrp-/-
	1	0	0
		0	0
		0	1
	2	0	0
		0	0
		0	0
	3	0	0
		0	1
		0	0
	4	0	0
		0	0
		0	0
	5	1	0
		0	0
		0	0
	6	0	0
		0	0
		0	0
	7	0	1
		0	0
		0	0
	8	0
		0
		0
	9	0
		0
		0
	10	1
		0
		0
	11	0
		0
		0
	12	0
		0
		0
	13	0
		0
		0
	14	0
		0
		0
	15	0
		1
		0
