# Supplementary material for: FKRP-dependent glycosylation of fibronectin regulates muscle pathology in muscular dystrophy
Source: Nat Commun. 2021 May 19;12:2951. doi: 10.1038/s41467-021-23217-6 (PMC8134429; doi:10.1038/s41467-021-23217-6)
Supplement: Supplementary file 7 — Source Data [file 41467_2021_23217_MOESM7_ESM.zip › Data Source Files/Ex Fig10.xlsx]

## Sheet: Ex Fig 10b
	Colocalisation Fn-Myh10
	(n)	Wild Type	LGMD2I	CMD
	1	0.5403	0.269	0.0627
	2	0.655	0.0475	0.0487
	3	0.625	0.0427	0.042
	4	0.5547	0.4039	0.382
	5	0.6485	0.394	0.3108
	6	0.7138	0.378	0.3456
	7	0.508	0.6106	0.0685
	8	0.519	0.426	0.0388
	9	0.5163	0.635	0.34447

## Sheet: Ex Fig10d
	Fragmentation Assay
	Control	LGMD2i	CMD
	0.5	0.5	0.5
	0.5	0.51	0.5
	0.5	0.51	0.5
	0.5	0.52	0.5
	0.5	0.52	0.5
	0.5	0.52	0.5
	0.5	0.52	0.5
	0.5	0.53	0.5
	0.5	0.53	0.51
	0.5	0.53	0.51
	0.5	0.53	0.51
	0.5	0.53	0.51
	0.5	0.53	0.51
	0.5	0.53	0.51
	0.5	0.53	0.51
	0.5	0.53	0.51
	0.5	0.54	0.51
	0.5	0.54	0.52
	0.5	0.55	0.52
	0.5	0.55	0.52
	0.5	0.55	0.52
	0.51	0.55	0.52
	0.51	0.56	0.52
	0.51	0.56	0.52
	0.51	0.56	0.52
	0.51	0.56	0.53
	0.51	0.57	0.53
	0.51	0.57	0.53
	0.51	0.57	0.53
	0.51	0.57	0.53
	0.52	0.57	0.53
	0.52	0.58	0.53
	0.52	0.6	0.53
	0.52	0.61	0.54
	0.52	0.61	0.54
	0.52	0.62	0.54
	0.52	0.63	0.54
	0.52	0.64	0.55
	0.52	0.65	0.55
	0.52	0.65	0.55
	0.52	0.66	0.55
	0.52	0.66	0.55
	0.52	0.66	0.55
	0.53	0.67	0.55
	0.53	0.67	0.55
	0.53	0.67	0.55
	0.53	0.68	0.55
	0.53	0.7	0.56
	0.54	0.7	0.56
	0.54	0.7	0.56
	0.54	0.71	0.56
	0.54	0.71	0.56
	0.54	0.71	0.56
	0.54	0.72	0.56
	0.54	0.73	0.56
	0.54	0.73	0.56
	0.54	0.75	0.56
	0.54	0.77	0.56
	0.54	0.81	0.56
	0.55	0.81	0.56
	0.55	0.82	0.56
	0.55	0.83	0.57
	0.55	0.84	0.57
	0.55	0.86	0.57
	0.55	0.88	0.57
	0.55	0.88	0.57
	0.55	0.89	0.57
	0.55	0.89	0.57
	0.55	0.91	0.57
	0.55	0.92	0.57
	0.55	0.94	0.58
	0.55	0.95	0.58
	0.56	0.98	0.58
	0.56	0.99	0.58
	0.56	1	0.58
	0.56	1.01	0.58
	0.56	1.01	0.59
	0.56	1.01	0.59
	0.56	1.02	0.59
	0.56	1.02	0.59
	0.56	1.02	0.59
	0.56	1.03	0.59
	0.56	1.04	0.59
	0.57	1.05	0.59
	0.57	1.06	0.59
	0.57	1.07	0.59
	0.57	1.07	0.6
	0.57	1.07	0.6
	0.57	1.08	0.6
	0.57	1.08	0.6
	0.57	1.09	0.6
	0.57	1.09	0.6
	0.57	1.11	0.6
	0.57	1.12	0.6
	0.57	1.12	0.6
	0.57	1.12	0.61
	0.57	1.13	0.61
	0.58	1.13	0.61
	0.58	1.21	0.61
	0.58	1.22	0.61
	0.58	1.23	0.61
	0.58	1.24	0.61
	0.58	1.28	0.61
	0.58	1.3	0.61
	0.59	1.4	0.61
	0.59	1.53	0.62
	0.59	1.54	0.62
	0.59	1.54	0.62
	0.59	1.57	0.62
	0.59	1.63	0.62
	0.59	1.63	0.63
	0.59	1.68	0.63
	0.59	1.68	0.63
	0.59	1.73	0.63
	0.59	1.73	0.63
	0.6	1.76	0.64
	0.6	1.8	0.64
	0.6	1.84	0.64
	0.6	1.88	0.65
	0.6	1.92	0.65
	0.6	1.94	0.65
	0.6	2.12	0.65
	0.6	2.14	0.66
	0.6	2.19	0.66
	0.6	2.45	0.66
	0.6	2.66	0.67
	0.6	2.77	0.68
	0.6	2.79	0.68
	0.6	3.03	0.68
	0.6	3.56	0.68
	0.61	3.96	0.69
	0.61	4.13	0.69
	0.61	6.5	0.69
	0.61	7.95	0.7
	0.61	9.41	0.7
	0.61	22.1	0.7
	0.62	23.44	0.7
	0.62	33.5	0.7
	0.62		0.7
	0.62		0.71
	0.62		0.71
	0.63		0.71
	0.63		0.71
	0.63		0.71
	0.63		0.71
	0.63		0.71
	0.63		0.72
	0.64		0.72
	0.64		0.72
	0.64		0.72
	0.64		0.73
	0.64		0.73
	0.64		0.73
	0.64		0.73
	0.64		0.74
	0.64		0.74
	0.65		0.74
	0.65		0.74
	0.65		0.74
	0.65		0.75
	0.65		0.75
	0.65		0.75
	0.65		0.76
	0.65		0.76
	0.65		0.76
	0.66		0.77
	0.66		0.77
	0.66		0.77
	0.66		0.77
	0.66		0.77
	0.66		0.78
	0.66		0.78
	0.66		0.78
	0.67		0.78
	0.67		0.78
	0.67		0.79
	0.67		0.79
	0.67		0.79
	0.67		0.79
	0.67		0.8
	0.67		0.8
	0.68		0.8
	0.68		0.8
	0.68		0.81
	0.68		0.81
	0.68		0.81
	0.68		0.81
	0.68		0.82
	0.68		0.82
	0.69		0.82
	0.69		0.82
	0.69		0.83
	0.69		0.84
	0.69		0.84
	0.69		0.84
	0.69		0.84
	0.69		0.84
	0.69		0.85
	0.7		0.85
	0.7		0.85
	0.71		0.86
	0.71		0.87
	0.71		0.87
	0.71		0.87
	0.71		0.87
	0.72		0.87
	0.72		0.87
	0.72		0.87
	0.72		0.88
	0.73		0.88
	0.73		0.89
	0.73		0.89
	0.73		0.89
	0.73		0.9
	0.73		0.9
	0.73		0.9
	0.74		0.9
	0.74		0.92
	0.74		0.92
	0.74		0.92
	0.75		0.93
	0.75		0.93
	0.75		0.93
	0.75		0.93
	0.75		0.93
	0.75		0.93
	0.75		0.93
	0.75		0.94
	0.75		0.94
	0.76		0.94
	0.76		0.94
	0.76		0.95
	0.76		0.95
	0.76		0.95
	0.76		0.96
	0.76		0.96
	0.76		0.97
	0.76		0.98
	0.76		1
	0.77		1
	0.77		1.01
	0.77		1.01
	0.77		1.02
	0.77		1.02
	0.77		1.04
	0.77		1.04
	0.77		1.04
	0.77		1.04
	0.77		1.05
	0.77		1.05
	0.77		1.06
	0.78		1.06
	0.78		1.06
	0.78		1.07
	0.78		1.07
	0.78		1.07
	0.78		1.08
	0.78		1.08
	0.79		1.09
	0.79		1.09
	0.79		1.09
	0.79		1.1
	0.79		1.11
	0.79		1.11
	0.8		1.11
	0.8		1.11
	0.8		1.12
	0.8		1.12
	0.8		1.12
	0.81		1.12
	0.81		1.12
	0.81		1.14
	0.81		1.14
	0.82		1.15
	0.82		1.15
	0.82		1.15
	0.82		1.16
	0.82		1.17
	0.83		1.17
	0.83		1.18
	0.83		1.2
	0.83		1.22
	0.83		1.23
	0.83		1.23
	0.83		1.23
	0.83		1.24
	0.84		1.24
	0.85		1.25
	0.85		1.25
	0.86		1.29
	0.86		1.3
	0.86		1.3
	0.86		1.33
	0.87		1.33
	0.87		1.33
	0.88		1.35
	0.88		1.35
	0.88		1.37
	0.88		1.38
	0.88		1.38
	0.88		1.4
	0.89		1.4
	0.89		1.41
	0.9		1.43
	0.9		1.43
	0.9		1.44
	0.9		1.44
	0.9		1.46
	0.91		1.49
	0.91		1.51
	0.91		1.51
	0.91		1.54
	0.91		1.55
	0.91		1.56
	0.91		1.57
	0.91		1.58
	0.91		1.61
	0.92		1.62
	0.92		1.62
	0.92		1.63
	0.93		1.66
	0.93		1.67
	0.93		1.68
	0.94		1.73
	0.95		1.75
	0.95		1.78
	0.95		1.79
	0.95		1.8
	0.96		1.82
	0.96		1.82
	0.96		1.82
	0.96		1.82
	0.96		1.83
	0.97		1.86
	0.98		1.88
	0.98		1.88
	0.98		1.88
	0.99		1.9
	0.99		1.92
	0.99		1.96
	0.99		1.99
	0.99		2
	1		2.05
	1		2.09
	1		2.1
	1.01		2.1
	1.01		2.13
	1.01		2.15
	1.01		2.18
	1.01		2.2
	1.01		2.23
	1.02		2.23
	1.02		2.26
	1.02		2.26
	1.02		2.26
	1.02		2.28
	1.02		2.29
	1.02		2.31
	1.03		2.32
	1.03		2.46
	1.04		2.57
	1.05		2.59
	1.05		2.69
	1.05		2.78
	1.05		2.79
	1.06		2.82
	1.06		2.82
	1.07		2.85
	1.07		2.91
	1.08		2.94
	1.08		3.02
	1.09		3.02
	1.09		3.12
	1.09		3.16
	1.09		3.3
	1.09		3.36
	1.09		3.36
	1.09		3.38
	1.1		3.45
	1.1		3.59
	1.11		3.86
	1.11		3.92
	1.12		4.37
	1.12		4.73
	1.12		4.77
	1.12		5.06
	1.12		5.4
	1.13		5.79
	1.13		5.79
	1.13		7.06
	1.14		7.75
	1.14		9.45
	1.14		12.4
	1.14		13
	1.14		18.3
	1.14		22
	1.15		22.1
	1.15		22.7
	1.15		35.1
	1.15		49.4
	1.15		56.2
	1.15		58.6
	1.15		97.5
	1.16
	1.16
	1.17
	1.17
	1.18
	1.18
	1.19
	1.19
	1.2
	1.2
	1.2
	1.2
	1.21
	1.21
	1.22
	1.23
	1.23
	1.24
	1.25
	1.25
	1.27
	1.27
	1.27
	1.28
	1.28
	1.3
	1.31
	1.31
	1.31
	1.32
	1.32
	1.35
	1.35
	1.38
	1.39
	1.39
	1.4
	1.41
	1.42
	1.42
	1.42
	1.43
	1.44
	1.44
	1.45
	1.47
	1.47
	1.48
	1.48
	1.49
	1.49
	1.49
	1.49
	1.5
	1.5
	1.5
	1.52
	1.52
	1.53
	1.55
	1.56
	1.56
	1.6
	1.62
	1.63
	1.64
	1.65
	1.67
	1.67
	1.68
	1.68
	1.69
	1.71
	1.73
	1.74
	1.74
	1.77
	1.77
	1.77
	1.78
	1.8
	1.81
	1.82
	1.83
	1.86
	1.88
	1.92
	1.94
	1.95
	1.95
	1.99
	2
	2.04
	2.07
	2.08
	2.09
	2.09
	2.13
	2.13
	2.14
	2.15
	2.16
	2.19
	2.19
	2.2
	2.21
	2.21
	2.22
	2.25
	2.29
	2.29
	2.32
	2.32
	2.33
	2.36
	2.36
	2.37
	2.38
	2.4
	2.4
	2.41
	2.43
	2.44
	2.44
	2.46
	2.5
	2.51
	2.58
	2.6
	2.64
	2.68
	2.72
	2.73
	2.75
	2.8
	2.8
	2.81
	2.87
	3
	3.06
	3.07
	3.08
	3.12
	3.15
	3.23
	3.28
	3.29
	3.33
	3.37
	3.37
	3.64
	3.76
	3.84
	3.87
	3.92
	4.01
	4.09
	4.12
	4.12
	4.4
	4.43
	4.44
	4.58
	4.67
	4.7
	4.87
	4.88
	4.92
	5.13
	5.27
	5.31
	5.52
	5.73
	5.79
	6.11
	6.23
	6.23
	6.4
	6.61
	6.65
	7.06
	7.11
	7.46
	7.65
	7.99
	8.35
	8.43
	8.62
	8.69
	8.83
	8.84
	9.52
