# Supplementary material for: FKRP-dependent glycosylation of fibronectin regulates muscle pathology in muscular dystrophy
Source: Nat Commun. 2021 May 19;12:2951. doi: 10.1038/s41467-021-23217-6 (PMC8134429; doi:10.1038/s41467-021-23217-6)
Supplement: Supplementary file 7 — Source Data [file 41467_2021_23217_MOESM7_ESM.zip › Data Source Files/Ex Fig 3.xlsx]

## Sheet: Fig Ex 3c
	Retinal Layers
		Wild Type										fkrp-/-
	RGC	40	43	37	38	49	50	56	52	45	67	34	43	46	32	47	24	42	48	49	47
	AC	27	34	35	38	32	33	32	38	30	24	29	38	28	27	33	40	25	27	32	26
	HC+BC	52	59	54	54	57	53	51	56	49	50	44	48	45	56	51	48	55	49	45	46
	PR	21	26	23	22	26	25	25	21	18	21	22	25	19	20	23	21	19	20	17	18

## Sheet: Fig Ex 3d
	Retina Size
	(n)	Wild Type	fkrp-/-
	1	11.97	7.727
	2	11.71	8.932
	3	9.853	9.02
	4	11.817	7.866
	5	11.544	10.08
	6	11.967	8.521
	7	11.285	8.349
	8	11.672	9.606
	9	11.249	9.95
	10	11.058	9.694
	11	10.899
	12	9.436
	13	11.462
	14	11.436
	15	9.911
	16	10.672
	17	11.433
	18	12.222

## Sheet: Fig Ex 3e
	43Dag Retina BM
	(n)	Wild Type	fkrp-/-
	1	176.15	51.84
		233.354	21.409
		121.614	16.167
		205.404	105.436
		147.667	77.566
	2	124.541	107.151
		182.264	59.035
		140.381	97.115
		54.714	64.539
		85.079	99.781
	3	173.476	110.333
		81.625	142.541
		108.761	246.324
		88.407	246.172
		49.158	243.297
	4	45.314	255
		52	218.468
		80.702	217.889
		173.052	75.217
		198.493	37.437
	5	152.425	38.144
		235.546	64
		164.235	109
		117.746	91.56
		17.477	44.627
	6	15.778	46.785
		7	18.526
		117.234	67.996
		82.138	86.443
		110.173	119

## Sheet: Fig Ex 3f
	Retina IIH6 BM
	(n)	Wild Type	fkrp-/-
	1	11.333	11.213
		15.921	16.234
		15.702	11.095
		17.724	38.385
		22.983	20.439
	2	53.454	29.44
		13.307	3.55
		19.31	17.545
		6.952	57.508
		28.667	20.015
	3	28.596	20.556
		10.597	9.778
		41.286	4.925
		36.667	6.339
		21.165	6.772
	4	20.867	8
		30.533	7.021
		17.962	18.358
		7.229	25.622
		8.714	19.258
	5	6.131	18.621
		92.741	44.943
		19.15	24.333
		52.864	26.296
		12	22.142
	6	54.889	26.988
		26.918	12.248
		83.552	9.349
		60.308	24.778
		93.841	22.743

## Sheet: Fig Ex 3g
	Laminin Retina BM
	(n)	Wild Type	fkrp-/-
	1	30.589	22.714
		11.667	22.212
		57.321	37.914
		79.988	98.276
		44.927	76.347
	2	22.71	161.333
		25.167	148.667
		17.989	55.619
		19.738	42.31
		36.778	254.012
	3	48.333	247.333
		48.57	171.533
		11.982	18.646
		54.403	56.577
		15.85	81.413
	4	29.124	44.053
		138.163	57.406
		28.889	48.119
		23.409	35.275
		22.687	67.458
	5	21.476	44.819
		8.982	16.644
		37.731	16.366
		52.167	23.48
		42.65	255
	6	36.576	126.667
		42.105	163.778
		46.265	163.302
		38.658	134.27
		70.702	120.206

## Sheet: Fig Ex 3h
	Fibronectin Retina BM
	(n)	Wild Type	fkrp-/-
	1	40.967	47.333
		29	12
		25.603	58.204
		45.077	147.083
		92.667	101.649
	2	194.635	255
		68.247	68.865
		96.298	111.322
		242.822	45.424
		95.123	40.708
	3	177.054	103.333
		76.595	110.222
		36.022	27.266
		2	97.904
		6.667	52.711
	4	48.92	85.074
		43	129
		60.876	116.205
		58.365	35.787
		46.82	49.136
	5	141.802	61.109
		55.209	188.976
		104.354	50.686
		72.667	64.875
		28.778	255
	6	42.066	255
		26.128	154.916
		111.75	255
		23.2	198.527
		46	145.869

## Sheet: Fig Ex 3i
	Collagen Retina BM
	(n)	wild type	fkrp-/-
	1	51	17.691
		52.177	14.352
		51.081	25.42
		197.537	29.333
		25.086	20.667
		65.556	52.726
	2	36.807	24
		50.447	41.984
		39.852	52.676
		25.25	156.425
		22.456	73.988
		78.736	22.111
	3	39.849	31.778
		52.16	25.889
		39.037	30.321
		73	31.37
		35.067	18.725
		48.222	78.008
	4	55.946	19.656
		41.333	16.924
		51.667	16
		30.617	36
		131.283	18.215
		32	25.959
	5	67.395	21.444
		67.062	12.467
		113.208	17.165
		179.277	28.323
		52.083	17.283
		139.464	51.584
	6	59.181	20.323
		153.416	14.668
		106.444	16
		64.95	24
		43.592	14.496
		120.257	14.699
	7	191.27	32.369
		111.542	22.934
		119.405	37.886
		36.644	25.66
		184.889	35.648
		37.2	36.889
	8	185.843	24.194
		142.481	20.952
		120.267	23.667
		254	21.678
		35.111	16.154
		197.736	11.444
	9	67.56	22.84
		87.765	19.661
		102.386	25
		164.816	14.969
		62.517	20.386
		112.273	17.796
	10	40.597	34.666
		35.889	25.681
		39.735	23.92
		27.43	24.207
		192.858	18.851
		28.966	25.075

## Sheet: Fig Ex 3j
		Nervous System
			MTJ Intact	Mtj Break	MTJ Intact	MTJ Break
		(n)	Wild Type		fkrp-/-
		1	0	0	0	1
			0	0	0	0
			0	0	1	0
		2	0	0	0	1
			0	0	0	0
			0	0	0	0
		3	0	0	0	0
			0	0	0	0
			0	0	0	1
		4	0	0
			0	0
			0	0
		5	0	0
			0	0
			0	0
		6	0	0
			0	0
			1	0
		7	0	0
			0	0
			0	0
		8	0	0
			0	0
			1	0
		9	0	0
			0	0
			0	0
