# Supplementary material for: FKRP-dependent glycosylation of fibronectin regulates muscle pathology in muscular dystrophy
Source: Nat Commun. 2021 May 19;12:2951. doi: 10.1038/s41467-021-23217-6 (PMC8134429; doi:10.1038/s41467-021-23217-6)
Supplement: Supplementary file 7 — Source Data [file 41467_2021_23217_MOESM7_ESM.zip › Data Source Files/Figure 3.xlsx]

## Sheet: Figure 3b
		Sialylated Fn Glycans Abundance
		Control	LGMD2i	CMD
		0.959342	0.24778	0.251624
		1.04072	0.234922	0.205217
		1.00003	0.241351	0.228421

## Sheet: Figure 3c
		Collagen CoIP
		Wild Type	LGMD2i	CMD
		100	17.0709	5.87083
		100	15.8162	5.45808
		100	22.1432	10.3457
		100	18.3279	11.3662
		100	21.8198	17.6628
		100	24.4411	16.1605
		100	41.4978	37.6617
		100	46.483	34.4586
		100	20.2233	3.86637
		100	18.7369	3.59454
		100	59.5384	22.3066
		100	49.28	24.5068

## Sheet: Figure 3d
		Collagen Fn Binding dynamics
		Time (sec)	25 nM	25 nM_Neur_treat
		-60.06	-0.0541992	0.0361319
		-59.96	-0.074707	0.0400391
		-59.86	-0.0981445	0.0576162
		-59.76	-0.128418	0.0712891
		-59.66	-0.141113	0.0654297
		-59.56	-0.150879	0.053709
		-59.46	-0.150879	0.0576172
		-59.36	-0.148926	0.038085
		-59.26	-0.156738	0.0605469
		-59.16	-0.16748	0.0546875
		-59.06	-0.168457	0.0654287
		-58.96	-0.17627	0.0537109
		-58.86	-0.177246	0.0458975
		-58.76	-0.196777	0.0537109
		-58.66	-0.23291	0.0537109
		-58.56	-0.234863	0.0576162
		-58.46	-0.219238	0.0771484
		-58.36	-0.193848	0.0869131
		-58.26	-0.188965	0.0800781
		-58.16	-0.172363	0.0908203
		-58.06	-0.156738	0.0966787
		-57.96	-0.152832	0.0957031
		-57.86	-0.143066	0.102538
		-57.76	-0.156738	0.0947266
		-57.66	-0.14209	0.106445
		-57.56	-0.14502	0.120116
		-57.46	-0.141113	0.110352
		-57.36	-0.135254	0.104491
		-57.26	-0.125488	0.0927734
		-57.16	-0.131348	0.100586
		-57.06	-0.111816	0.0908194
		-56.96	-0.11084	0.0898438
		-56.86	-0.104004	0.0888653
		-56.76	-0.0922852	0.078125
		-56.66	-0.0805664	0.0654297
		-56.56	-0.0883789	0.0654278
		-56.46	-0.0883789	0.0576172
		-56.36	-0.0922852	0.060545
		-56.26	-0.0786133	0.0419922
		-56.16	-0.0786133	0.0546875
		-56.06	-0.0786133	0.0517569
		-55.96	-0.0825195	0.0498047
		-55.86	-0.0864258	0.0478506
		-55.76	-0.0727539	0.0615234
		-55.66	-0.065918	0.0478516
		-55.56	-0.0688477	0.0400381
		-55.46	-0.0727539	0.0458984
		-55.36	-0.0512695	0.0458975
		-55.26	-0.0668945	0.0537109
		-55.16	-0.0649414	0.0537109
		-55.06	-0.065918	0.0419912
		-54.96	-0.0668945	0.0410156
		-54.86	-0.0629883	0.0517569
		-54.76	-0.0571289	0.0644531
		-54.66	-0.0512695	0.0556641
		-54.56	-0.0532227	0.0673819
		-54.46	-0.0532227	0.0732422
		-54.36	-0.0649414	0.0888672
		-54.26	-0.0727539	0.118164
		-54.16	-0.074707	0.116211
		-54.06	-0.065918	0.129881
		-53.96	-0.0786133	0.116211
		-53.86	-0.0844727	0.130858
		-53.76	-0.0981445	0.137695
		-53.66	-0.104004	0.166992
		-53.56	-0.0942383	0.176757
		-53.46	-0.0942383	0.178711
		-53.36	-0.0942383	0.196287
		-53.26	-0.10791	0.182617
		-53.16	-0.0961914	0.202148
		-53.06	-0.0922852	0.210937
		-52.96	-0.0825195	0.219727
		-52.86	-0.0688477	0.221678
		-52.76	-0.0571289	0.207031
		-52.66	-0.0571289	0.198242
		-52.56	-0.059082	0.170897
		-52.46	-0.0532227	0.18457
		-52.36	-0.0473633	0.153319
		-52.26	-0.0522461	0.145508
		-52.16	-0.0415039	0.149414
		-52.06	-0.0317383	0.139647
		-51.96	-0.0375977	0.133789
		-51.86	-0.0375977	0.133789
		-51.76	-0.0239258	0.157227
		-51.66	-0.0180664	0.151367
		-51.56	-0.0288086	0.161132
		-51.46	-0.0297852	0.154297
		-51.36	-0.034668	0.163085
		-51.26	-0.0375977	0.163086
		-51.16	-0.0454102	0.145508
		-51.06	-0.0668945	0.145507
		-50.96	-0.0766602	0.137695
		-50.86	-0.0864258	0.145507
		-50.76	-0.0961914	0.144531
		-50.66	-0.0844727	0.151367
		-50.56	-0.097168	0.157227
		-50.46	-0.111816	0.186523
		-50.36	-0.106934	0.186522
		-50.26	-0.11377	0.19043
		-50.16	-0.119629	0.192383
		-50.06	-0.10791	0.188476
		-49.96	-0.108887	0.202148
		-49.86	-0.100098	0.192382
		-49.76	-0.0952148	0.19043
		-49.66	-0.105957	0.191406
		-49.56	-0.115723	0.176756
		-49.46	-0.131348	0.149414
		-49.36	-0.127441	0.139647
		-49.26	-0.132324	0.15332
		-49.16	-0.146973	0.137695
		-49.06	-0.156738	0.13574
		-48.96	-0.172363	0.12793
		-48.86	-0.168457	0.120116
		-48.76	-0.17041	0.125977
		-48.66	-0.162598	0.137695
		-48.56	-0.146973	0.129882
		-48.46	-0.146973	0.143555
		-48.36	-0.137207	0.14746
		-48.26	-0.131348	0.135742
		-48.16	-0.127441	0.12793
		-48.06	-0.127441	0.124022
		-47.96	-0.135254	0.104492
		-47.86	-0.137207	0.112304
		-47.76	-0.137207	0.114258
		-47.66	-0.141113	0.114258
		-47.56	-0.137207	0.114257
		-47.46	-0.154785	0.12207
		-47.36	-0.166504	0.11621
		-47.26	-0.154785	0.116211
		-47.16	-0.164551	0.116211
		-47.06	-0.158691	0.131835
		-46.96	-0.158691	0.133789
		-46.86	-0.154785	0.133788
		-46.76	-0.164551	0.141602
		-46.66	-0.166504	0.151367
		-46.56	-0.156738	0.157226
		-46.46	-0.156738	0.15332
		-46.36	-0.156738	0.15039
		-46.26	-0.146973	0.144531
		-46.16	-0.14502	0.133789
		-46.06	-0.135254	0.125976
		-45.96	-0.148926	0.137695
		-45.86	-0.14502	0.131835
		-45.76	-0.13916	0.129883
		-45.66	-0.150879	0.147461
		-45.56	-0.135254	0.151366
		-45.46	-0.14502	0.145508
		-45.36	-0.135254	0.145507
		-45.26	-0.141113	0.137695
		-45.16	-0.125488	0.143555
		-45.06	-0.13623	0.155272
		-44.96	-0.127441	0.155273
		-44.86	-0.127441	0.151365
		-44.76	-0.123535	0.133789
		-44.66	-0.117676	0.137695
		-44.56	-0.131348	0.143554
		-44.46	-0.137207	0.137695
		-44.36	-0.131348	0.131835
		-44.26	-0.137207	0.129883
		-44.16	-0.137207	0.131836
		-44.06	-0.131348	0.125976
		-43.96	-0.137207	0.129883
		-43.86	-0.131348	0.112304
		-43.76	-0.127441	0.118164
		-43.66	-0.141113	0.110352
		-43.56	-0.13916	0.11914
		-43.46	-0.14502	0.112305
		-43.36	-0.154785	0.117187
		-43.26	-0.14502	0.114258
		-43.16	-0.14502	0.118164
		-43.06	-0.143066	0.131835
		-42.96	-0.141113	0.118164
		-42.86	-0.156738	0.106444
		-42.76	-0.138184	0.118164
		-42.66	-0.13916	0.100586
		-42.56	-0.13916	0.0947261
		-42.46	-0.13916	0.110352
		-42.36	-0.127441	0.108397
		-42.26	-0.117676	0.106445
		-42.16	-0.131348	0.114258
		-42.06	-0.127441	0.110351
		-41.96	-0.127441	0.120117
		-41.86	-0.121582	0.118163
		-41.76	-0.137207	0.119141
		-41.66	-0.131348	0.128906
		-41.56	-0.137207	0.127929
		-41.46	-0.137207	0.125977
		-41.36	-0.143066	0.137694
		-41.26	-0.141113	0.12207
		-41.16	-0.132324	0.129883
		-41.06	-0.129395	0.143554
		-40.96	-0.135254	0.137695
		-40.86	-0.125488	0.145507
		-40.76	-0.131348	0.145508
		-40.66	-0.120605	0.145508
		-40.56	-0.127441	0.137694
		-40.46	-0.131348	0.12207
		-40.36	-0.123535	0.127929
		-40.26	-0.121582	0.145508
		-40.16	-0.131348	0.15625
		-40.06	-0.135254	0.163085
		-39.96	-0.125488	0.155273
		-39.86	-0.119629	0.155272
		-39.76	-0.135254	0.15625
		-39.66	-0.129395	0.163086
		-39.56	-0.146973	0.172851
		-39.46	-0.141113	0.170898
		-39.36	-0.137207	0.168945
		-39.26	-0.137207	0.186523
		-39.16	-0.132324	0.182617
		-39.06	-0.148926	0.174804
		-38.96	-0.137207	0.174805
		-38.86	-0.146973	0.166991
		-38.76	-0.137207	0.163086
		-38.66	-0.127441	0.163086
		-38.56	-0.127441	0.159179
		-38.46	-0.131348	0.161133
		-38.36	-0.143066	0.155272
		-38.26	-0.131348	0.143555
		-38.16	-0.146973	0.166992
		-38.06	-0.143066	0.170897
		-37.96	-0.131348	0.168945
		-37.86	-0.127441	0.170897
		-37.76	-0.129395	0.168945
		-37.66	-0.121582	0.163086
		-37.56	-0.109863	0.157226
		-37.46	-0.127441	0.176758
		-37.36	-0.137207	0.180663
		-37.26	-0.126465	0.166992
		-37.16	-0.125488	0.155273
		-37.06	-0.116699	0.151366
		-36.96	-0.117676	0.145508
		-36.86	-0.117676	0.156249
		-36.76	-0.117676	0.139648
		-36.66	-0.10791	0.12207
		-36.56	-0.117676	0.133788
		-36.46	-0.102051	0.133789
		-36.36	-0.0961914	0.1416
		-36.26	-0.100098	0.124023
		-36.16	-0.117676	0.131836
		-36.06	-0.10791	0.114257
		-35.96	-0.10791	0.115234
		-35.86	-0.111816	0.112304
		-35.76	-0.117676	0.110352
		-35.66	-0.11377	0.111328
		-35.56	-0.111816	0.0927725
		-35.46	-0.10791	0.104492
		-35.36	-0.102051	0.0927725
		-35.26	-0.090332	0.0986328
		-35.16	-0.105957	0.100586
		-35.06	-0.0961914	0.0869131
		-34.96	-0.0961914	0.0791016
		-34.86	-0.0952148	0.092773
		-34.76	-0.0942383	0.108398
		-34.66	-0.0942383	0.0947266
		-34.56	-0.0893555	0.0947261
		-34.46	-0.10791	0.0947266
		-34.36	-0.104004	0.0947256
		-34.26	-0.0883789	0.0908203
		-34.16	-0.090332	0.108398
		-34.06	-0.0961914	0.109374
		-33.96	-0.100098	0.0947266
		-33.86	-0.102051	0.0947261
		-33.76	-0.0864258	0.107422
		-33.66	-0.090332	0.0986328
		-33.56	-0.105957	0.0966787
		-33.46	-0.0922852	0.104492
		-33.36	-0.0805664	0.104492
		-33.26	-0.0864258	0.120117
		-33.16	-0.0805664	0.125977
		-33.06	-0.0864258	0.118164
		-32.96	-0.074707	0.12793
		-32.86	-0.0786133	0.12207
		-32.76	-0.074707	0.12793
		-32.66	-0.0874023	0.120117
		-32.56	-0.074707	0.118163
		-32.46	-0.0825195	0.112305
		-32.36	-0.0883789	0.114257
		-32.26	-0.0825195	0.105469
		-32.16	-0.0883789	0.100586
		-32.06	-0.0883789	0.112304
		-31.96	-0.0825195	0.116211
		-31.86	-0.0864258	0.125
		-31.76	-0.0864258	0.125977
		-31.66	-0.0864258	0.125977
		-31.56	-0.0864258	0.106444
		-31.46	-0.090332	0.102539
		-31.36	-0.100098	0.100585
		-31.26	-0.101074	0.102539
		-31.16	-0.10791	0.100586
		-31.06	-0.11377	0.106444
		-30.96	-0.10498	0.102539
		-30.86	-0.111816	0.0888667
		-30.76	-0.111816	0.105469
		-30.66	-0.119629	0.0927734
		-30.56	-0.121582	0.08496
		-30.46	-0.119629	0.0810547
		-30.36	-0.129395	0.0976553
		-30.26	-0.135254	0.100586
		-30.16	-0.131348	0.0986328
		-30.06	-0.13916	0.106444
		-29.96	-0.135254	0.106445
		-29.86	-0.13623	0.106444
		-29.76	-0.148926	0.0986328
		-29.66	-0.148926	0.0927734
		-29.56	-0.129395	0.0830069
		-29.46	-0.13916	0.0849609
		-29.36	-0.129395	0.0966787
		-29.26	-0.127441	0.0810547
		-29.16	-0.121582	0.0673828
		-29.06	-0.122559	0.0986314
		-28.96	-0.119629	0.0849609
		-28.86	-0.131348	0.0917959
		-28.76	-0.129395	0.0771484
		-28.66	-0.135254	0.0830078
		-28.56	-0.131348	0.0742178
		-28.46	-0.115723	0.0634766
		-28.36	-0.116699	0.0634758
		-28.26	-0.127441	0.0673828
		-28.16	-0.133301	0.0751953
		-28.06	-0.123535	0.0791008
		-27.96	-0.127441	0.0771484
		-27.86	-0.117676	0.065429
		-27.76	-0.127441	0.0732422
		-27.66	-0.131348	0.0732422
		-27.56	-0.13623	0.0556626
		-27.46	-0.135254	0.0517578
		-27.36	-0.135254	0.0771477
		-27.26	-0.125488	0.0830078
		-27.16	-0.135254	0.0849609
		-27.06	-0.121582	0.0888667
		-26.96	-0.120605	0.0976563
		-26.86	-0.127441	0.0830073
		-26.76	-0.123535	0.0957031
		-26.66	-0.121582	0.0966797
		-26.56	-0.127441	0.104491
		-26.46	-0.123535	0.0810547
		-26.36	-0.111816	0.0986321
		-26.26	-0.11377	0.116211
		-26.16	-0.102051	0.116211
		-26.06	-0.117676	0.120116
		-25.96	-0.111816	0.110352
		-25.86	-0.112793	0.120117
		-25.76	-0.0961914	0.133789
		-25.66	-0.0961914	0.131836
		-25.56	-0.090332	0.137694
		-25.46	-0.0805664	0.135742
		-25.36	-0.0756836	0.123046
		-25.26	-0.0825195	0.12207
		-25.16	-0.0786133	0.123047
		-25.06	-0.074707	0.135741
		-24.96	-0.0776367	0.135742
		-24.86	-0.0805664	0.135741
		-24.76	-0.0766602	0.131836
		-24.66	-0.0766602	0.131836
		-24.56	-0.0786133	0.125975
		-24.46	-0.0844727	0.110352
		-24.36	-0.0952148	0.11621
		-24.26	-0.0961914	0.108398
		-24.16	-0.090332	0.106445
		-24.06	-0.090332	0.118163
		-23.96	-0.10791	0.101563
		-23.86	-0.0981445	0.112304
		-23.76	-0.106934	0.117188
		-23.66	-0.106934	0.102539
		-23.56	-0.105957	0.125976
		-23.46	-0.109863	0.133789
		-23.36	-0.115723	0.137694
		-23.26	-0.109863	0.129883
		-23.16	-0.115723	0.115234
		-23.06	-0.105957	0.118163
		-22.96	-0.108887	0.116211
		-22.86	-0.111816	0.108398
		-22.76	-0.117676	0.103516
		-22.66	-0.125488	0.104492
		-22.56	-0.13623	0.120116
		-22.46	-0.125488	0.126953
		-22.36	-0.13623	0.133788
		-22.26	-0.131348	0.129883
		-22.16	-0.141113	0.12793
		-22.06	-0.146973	0.158202
		-21.96	-0.146973	0.163086
		-21.86	-0.146973	0.168945
		-21.76	-0.146973	0.178711
		-21.66	-0.141113	0.177734
		-21.56	-0.146973	0.194335
		-21.46	-0.14502	0.178711
		-21.36	-0.148926	0.165039
		-21.26	-0.156738	0.181641
		-21.16	-0.156738	0.165039
		-21.06	-0.157715	0.152343
		-20.96	-0.14209	0.149414
		-20.86	-0.150879	0.163085
		-20.76	-0.156738	0.143555
		-20.66	-0.154785	0.134766
		-20.56	-0.154785	0.126952
		-20.46	-0.150879	0.129883
		-20.36	-0.14209	0.124023
		-20.26	-0.135254	0.12793
		-20.16	-0.128418	0.110352
		-20.06	-0.111816	0.0976551
		-19.96	-0.105957	0.0830078
		-19.86	-0.102051	0.0791013
		-19.76	-0.0961914	0.0761719
		-19.66	-0.0961914	0.0634766
		-19.56	-0.0913086	0.0634758
		-19.46	-0.100098	0.0751953
		-19.36	-0.0874023	0.0683585
		-19.26	-0.0864258	0.0556641
		-19.16	-0.0864258	0.0507813
		-19.06	-0.0864258	0.047851
		-18.96	-0.0864258	0.0458984
		-18.86	-0.090332	0.0498037
		-18.76	-0.0825195	0.0332031
		-18.66	-0.0776367	0.0263672
		-18.56	-0.0737305	0.0214834
		-18.46	-0.0629883	0.0185547
		-18.36	-0.0727539	0.0205069
		-18.26	-0.0668945	0.00391
		-18.16	-0.0668945	0.0126953
		-18.06	-0.0668945	-0.00195
		-17.96	-0.0532227	-0.0107422
		-17.86	-0.0405273	-0.0205081
		-17.76	-0.0512695	0.00488
		-17.66	-0.0561523	-0.00781
		-17.56	-0.0551758	-0.0136722
		-17.46	-0.059082	0.00879
		-17.36	-0.0620117	0.00488
		-17.26	-0.0688477	0.00488
		-17.16	-0.0688477	0.00879
		-17.06	-0.0668945	0.0107412
		-16.96	-0.0698242	0.00488
		-16.86	-0.074707	0.0126944
		-16.76	-0.0854492	0.0244141
		-16.66	-0.0883789	0.0195313
		-16.56	-0.0883789	0.0136713
		-16.46	-0.0961914	0.0224609
		-16.36	-0.111816	0.0166005
		-16.26	-0.131348	0
		-16.16	-0.129395	-0.0107422
		-16.06	-0.141113	0.0146481
		-15.96	-0.141113	0.0117188
		-15.86	-0.146973	0.00586
		-15.76	-0.14209	0.0126953
		-15.66	-0.148926	-0.0107422
		-15.56	-0.14209	-0.0166022
		-15.46	-0.13916	-0.0136719
		-15.36	-0.14502	-0.0332042
		-15.26	-0.121582	-0.0341797
		-15.16	-0.124512	-0.0419922
		-15.06	-0.128418	-0.0322272
		-14.96	-0.123535	-0.0263672
		-14.86	-0.111816	-0.0292975
		-14.76	-0.119629	-0.0302734
		-14.66	-0.121582	-0.0136719
		-14.56	-0.116699	-0.0107431
		-14.46	-0.116699	-0.0166016
		-14.36	-0.109863	-0.00879
		-14.26	-0.0981445	0
		-14.16	-0.0942383	-0.00879
		-14.06	-0.0883789	-0.00293
		-13.96	-0.0756836	0.00488
		-13.86	-0.0864258	0.00781
		-13.76	-0.0786133	0.00879
		-13.66	-0.0571289	0.00781
		-13.56	-0.0532227	0.00683
		-13.46	-0.043457	0.00293
		-13.36	-0.034668	0.00684
		-13.26	-0.0385742	0.0146484
		-13.16	-0.0356445	0.00684
		-13.06	-0.0375977	0.0263668
		-12.96	-0.0336914	0.0253906
		-12.86	-0.027832	0.02539
		-12.76	-0.0219727	0.0380859
		-12.66	-0.0258789	0.0478516
		-12.56	-0.0161133	0.0478507
		-12.46	-0.0161133	0.0439453
		-12.36	-0.0112305	0.0439447
		-12.26	-0.00439453	0.0400391
		-12.16	-0.00732422	0.0458984
		-12.06	-0.00244141	0.0341793
		-11.96	-0.00830078	0.0576172
		-11.86	-0.00439453	0.0576169
		-11.76	0.00341797	0.0712891
		-11.66	0.0131836	0.0576172
		-11.56	-0.00244141	0.0615226
		-11.46	0.00927734	0.0625
		-11.36	0.00830078	0.0644523
		-11.26	0.0102539	0.0634766
		-11.16	-0.00634766	0.0673828
		-11.06	0.00537109	0.0712885
		-10.96	0.0112305	0.0830078
		-10.86	0.00146484	0.0908188
		-10.76	0.00927734	0.0507813
		-10.66	0.00439453	0.0498047
		-10.56	0.000488281	0.0400382
		-10.46	-0.0161133	0.0458984
		-10.36	-0.00634766	0.0332021
		-10.26	0.00341797	0.0244141
		-10.16	-0.00244141	0.00488
		-10.06	-0.0180664	0.00488
		-9.96	-0.00634766	-0.00684
		-9.86	-0.00634766	-0.0136731
		-9.76	-0.00146484	-0.0166016
		-9.66	-0.00732422	-0.0302734
		-9.56001	-0.00634766	-0.0332042
		-9.46	-0.00634766	-0.0458984
		-9.36	-0.00634766	-0.0537118
		-9.26	-0.00830078	-0.0419922
		-9.16	0.00341797	-0.0439453
		-9.06001	-0.0161133	-0.0429698
		-8.96	-0.00732422	-0.0419922
		-8.86	-0.0141602	-0.0537111
		-8.76	0.012207	-0.0419922
		-8.66	0.00732422	-0.0449219
		-8.56001	0.0131836	-0.0380868
		-8.46	0.0131836	-0.0400391
		-8.36	0.0131836	-0.0283213
		-8.26	0.0131836	-0.0253906
		-8.16	0.0131836	-0.0244141
		-8.06001	0.0131836	-0.024415
		-7.96	0.0170898	-0.0400391
		-7.86	0.0229492	-0.0341803
		-7.76	0.0229492	-0.0263672
		-7.66	0.0307617	-0.0263672
		-7.56001	0.0385742	-0.0371102
		-7.46	0.0327148	-0.0341797
		-7.36	0.0463867	-0.024415
		-7.26	0.0532227	-0.0205078
		-7.16	0.0541992	-0.0253906
		-7.06001	0.0541992	-0.00879
		-6.96	0.0639648	-0.0146484
		-6.86	0.0629883	-0.00684
		-6.76	0.0600586	-0.00293
		-6.66	0.0522461	0.00879
		-6.56001	0.0522461	-0.0156254
		-6.46	0.0620117	-0.0126953
		-6.36	0.0620117	-0.00684
		-6.26	0.0620117	-0.015625
		-6.16	0.0629883	-0.0185547
		-6.06001	0.065918	-0.0361336
		-5.96	0.0649414	-0.0361328
		-5.86	0.0639648	-0.0380862
		-5.76	0.0678711	-0.0263672
		-5.66	0.0620117	-0.0322266
		-5.56001	0.0717773	-0.0410156
		-5.46001	0.0756836	-0.0322291
		-5.36	0.0776367	-0.0380859
		-5.26	0.0727539	-0.0478516
		-5.16	0.0756836	-0.0234375
		-5.06001	0.0795898	-0.0244141
		-4.96001	0.0913086	-0.024416
		-4.86	0.0942383	-0.0400391
		-4.76	0.0913086	-0.0341797
		-4.66	0.0913086	-0.0458984
		-4.56001	0.0913086	-0.0224609
		-4.46001	0.0874023	-0.0380871
		-4.36	0.0776367	-0.0449219
		-4.26	0.0688477	-0.0498047
		-4.16	0.0756836	-0.0556641
		-4.06001	0.081543	-0.0439453
		-3.96001	0.0776367	-0.0400405
		-3.86	0.0805664	-0.0458984
		-3.76	0.0698242	-0.0292969
		-3.66	0.0698242	-0.0341797
		-3.56001	0.0541992	-0.0273438
		-3.46001	0.0581055	-0.00879
		-3.36	0.0610352	-0.0146484
		-3.26	0.0649414	-0.0263672
		-3.16	0.0424805	-0.0410156
		-3.06001	0.0532227	-0.0410156
		-2.96001	0.0473633	-0.057618
		-2.86	0.0249023	-0.0214844
		-2.76	0.0415039	-0.0332031
		-2.66	0.0219727	-0.0585938
		-2.56001	-0.000488281	-0.0683594
		-2.46001	0.00244141	-0.0439472
		-2.36	-0.0180664	-0.0244141
		-2.26	-0.059082	-0.0673828
		-2.16	-0.0913086	-0.0908203
		-2.06001	-0.103027	-0.0771484
		-1.96001	-0.059082	-0.135741
		-1.86	-0.034668	-0.233398
		-1.76	0.0834961	-0.136719
		-1.66	0.174316	0.0927734
		-1.56001	0.0541992	0.452148
		-1.46001	-0.0952148	0.565391
		-1.36	-0.131348	0.300781
		-1.26	-0.162598	0.304688
		-1.16	-0.165527	0.0800781
		-1.06001	-0.132324	0.0332031
		-0.960007	-0.154785	0.0732379
		-0.860001	-0.117676	0.0615234
		-0.760002	-0.0610352	0.0234375
		-0.660004	0.0708008	0.0556641
		-0.560005	0.103027	0.209961
		-0.460007	-0.0712891	0.0898719
		-0.360001	-0.0117188	1.71289
		-0.260002	2.30273	13.1318
		-0.160004	6.63379	4.46191
		-0.0600052	3.56055	4.47168
		0.0399933	2.14697	5.39162
		0.139999	2.18945	5.89258
		0.239998	2.25928	6.15137
		0.339996	2.39941	6.03809
		0.439995	2.59863	5.98145
		0.539993	2.69336	6.05077
		0.639999	2.63672	6.28711
		0.739998	2.62402	6.24219
		0.839996	2.69727	6.22852
		0.939995	2.73828	6.2207
		1.03999	2.83984	6.24413
		1.14	2.98438	6.25098
		1.24	2.9834	6.19922
		1.34	3.03564	6.15137
		1.43999	3.10742	6.15918
		1.53999	3.14258	6.16991
		1.64	3.19189	6.13477
		1.74	3.24561	6.17773
		1.84	3.2583	6.19238
		1.93999	3.2793	6.23242
		2.03999	3.30127	6.26562
		2.14	3.33984	6.25684
		2.24	3.37305	6.25195
		2.34	3.4165	6.24316
		2.43999	3.45898	6.2041
		2.53999	3.54004	6.19628
		2.64	3.58984	6.19336
		2.74	3.64063	6.19238
		2.84	3.68896	6.22754
		2.93999	3.75391	6.2002
		3.03999	3.78613	6.22754
		3.14	3.83203	6.29297
		3.24	3.8916	6.28223
		3.34	3.9834	6.24707
		3.43999	4.02246	6.23633
		3.53999	4.08887	6.26074
		3.64	4.16699	6.2793
		3.74	4.26074	6.30176
		3.84	4.34277	6.30469
		3.93999	4.40332	6.32422
		4.03999	4.47266	6.32715
		4.14	4.56787	6.34375
		4.24	4.65332	6.31445
		4.34	4.69238	6.33887
		4.43999	4.76416	6.34766
		4.53999	4.83691	6.40234
		4.64	4.92773	6.42773
		4.74	5.00537	6.47461
		4.84	5.05762	6.47266
		4.93999	5.10205	6.45508
		5.03999	5.20801	6.45703
		5.14	5.2749	6.46875
		5.24	5.375	6.48047
		5.34	5.45459	6.51074
		5.43999	5.5459	6.55664
		5.53999	5.61377	6.59179
		5.64	5.67969	6.58203
		5.74	5.76514	6.58789
		5.84	5.83057	6.64258
		5.93999	5.90527	6.69531
		6.03999	5.99463	6.73926
		6.14	6.07715	6.76172
		6.24	6.17236	6.79883
		6.34	6.3042	6.80859
		6.43999	6.36719	6.84375
		6.53999	6.44482	6.84277
		6.64	6.54541	6.89258
		6.74	6.6123	6.95605
		6.84	6.68408	6.97949
		6.93999	6.77783	6.98828
		7.03999	6.87256	7.01172
		7.14	6.93555	7.01172
		7.24	7.01123	7.03711
		7.34	7.08447	7.04883
		7.43999	7.14893	7.10449
		7.53999	7.25342	7.13965
		7.64	7.34619	7.17285
		7.74	7.42041	7.1875
		7.84	7.52295	7.19629
		7.93999	7.62305	7.21973
		8.03999	7.72314	7.24902
		8.14	7.81641	7.22656
		8.24	7.89111	7.25098
		8.34	8.00244	7.32715
		8.43999	8.09033	7.37402
		8.53999	8.20898	7.42187
		8.64	8.27393	7.4043
		8.74	8.354	7.45117
		8.84	8.46729	7.48535
		8.93999	8.57275	7.53809
		9.03999	8.6665	7.57324
		9.14	8.72412	7.59473
		9.24	8.81299	7.66699
		9.34	8.90869	7.73926
		9.43999	9.00928	7.77637
		9.53999	9.09424	7.81348
		9.64	9.17139	7.83203
		9.74	9.27197	7.90039
		9.84	9.38623	7.9375
		9.93999	9.46924	8.00293
		10.04	9.56299	8.03906
		10.14	9.67041	8.07617
		10.24	9.77979	8.13965
		10.34	9.87354	8.16602
		10.44	9.979	8.17383
		10.54	10.0669	8.19043
		10.64	10.1616	8.2207
		10.74	10.2524	8.23926
		10.84	10.3521	8.25781
		10.94	10.4478	8.27734
		11.04	10.5269	8.28906
		11.14	10.5933	8.33008
		11.24	10.6802	8.32129
		11.34	10.7798	8.33984
		11.44	10.8911	8.3584
		11.54	10.9771	8.38965
		11.64	11.0786	8.41113
		11.74	11.1938	8.44531
		11.84	11.2974	8.48535
		11.94	11.3931	8.52539
		12.04	11.4985	8.55371
		12.14	11.6079	8.57129
		12.24	11.7163	8.61133
		12.34	11.8218	8.64941
		12.44	11.9302	8.70605
		12.54	12.0024	8.74219
		12.64	12.0933	8.77637
		12.74	12.1841	8.83789
		12.84	12.2974	8.86719
		12.94	12.3931	8.91309
		13.04	12.4907	8.95703
		13.14	12.5874	8.98926
		13.24	12.7114	9.03516
		13.34	12.812	9.07129
		13.44	12.8989	9.09766
		13.54	12.9722	9.11426
		13.64	13.0962	9.16211
		13.74	13.1792	9.18848
		13.84	13.2681	9.22852
		13.94	13.3677	9.23633
		14.04	13.4575	9.2832
		14.14	13.5288	9.33203
		14.24	13.6128	9.39258
		14.34	13.6899	9.42578
		14.44	13.7808	9.4502
		14.54	13.8931	9.49219
		14.64	13.9966	9.52148
		14.74	14.063	9.56641
		14.84	14.1577	9.60352
		14.94	14.2271	9.63184
		15.04	14.3198	9.68945
		15.14	14.4175	9.68164
		15.24	14.5181	9.69629
		15.34	14.6245	9.72559
		15.44	14.7036	9.74609
		15.54	14.7847	9.80469
		15.64	14.8755	9.8291
		15.74	14.9614	9.87598
		15.84	15.0698	9.90039
		15.94	15.1763	9.9375
		16.04	15.2671	9.99512
		16.14	15.3813	10.0322
		16.24	15.4907	10.0879
		16.34	15.5942	10.126
		16.44	15.6851	10.1924
		16.54	15.7866	10.2285
		16.64	15.8892	10.2432
		16.74	16.0015	10.2686
		16.84	16.1001	10.2988
		16.94	16.2144	10.3408
		17.04	16.2896	10.3906
		17.14	16.396	10.4385
		17.24	16.4956	10.4775
		17.34	16.5981	10.5117
		17.44	16.6948	10.5488
		17.54	16.8081	10.5898
		17.64	16.9214	10.6162
		17.74	17.0366	10.6494
		17.84	17.1411	10.7031
		17.94	17.2261	10.7666
		18.04	17.3354	10.8057
		18.14	17.4575	10.8379
		18.24	17.5405	10.8691
		18.34	17.6313	10.8916
		18.44	17.73	10.9375
		18.54	17.8267	10.9688
		18.64	17.9194	11.0225
		18.74	18.0503	11.0674
		18.84	18.1343	11.1064
		18.94	18.2417	11.1582
		19.04	18.3452	11.2031
		19.14	18.4458	11.2471
		19.24	18.562	11.3018
		19.34	18.6548	11.3564
		19.44	18.7515	11.3965
		19.54	18.853	11.4268
		19.64	18.9653	11.4473
		19.74	19.064	11.4648
		19.84	19.1675	11.4814
		19.94	19.2505	11.5361
		20.04	19.3647	11.5771
		20.14	19.4712	11.6035
		20.24	19.5747	11.6309
		20.34	19.6616	11.6689
		20.44	19.77	11.6953
		20.54	19.8882	11.7441
		20.64	19.9917	11.7842
		20.74	20.0708	11.8135
		20.84	20.1851	11.8506
		20.94	20.2827	11.877
		21.04	20.3794	11.8955
		21.14	20.4644	11.9355
		21.24	20.564	11.9863
		21.34	20.6704	12.0293
		21.44	20.7612	12.0713
		21.54	20.8608	12.1055
		21.64	20.9517	12.1289
		21.74	21.0444	12.1475
		21.84	21.1274	12.2012
		21.94	21.2241	12.2422
		22.04	21.3276	12.3008
		22.14	21.4155	12.3506
		22.24	21.5161	12.3848
		22.34	21.5952	12.4131
		22.44	21.7036	12.4414
		22.54	21.8101	12.4658
		22.64	21.9116	12.4932
		22.74	22.0142	12.5371
		22.84	22.1401	12.5713
		22.94	22.2476	12.6074
		23.04	22.3208	12.6396
		23.14	22.4097	12.668
		23.24	22.5112	12.7178
		23.34	22.604	12.7686
		23.44	22.7261	12.8379
		23.54	22.8159	12.8809
		23.64	22.9106	12.918
		23.74	23.0015	12.9404
		23.84	23.0757	12.9785
		23.94	23.1821	13.0049
		24.04	23.2612	13.041
		24.14	23.3862	13.0537
		24.24	23.4731	13.1211
		24.34	23.5698	13.1807
		24.44	23.6714	13.2139
		24.54	23.7808	13.2393
		24.64	23.8833	13.2813
		24.74	23.9839	13.3154
		24.84	24.0737	13.3867
		24.94	24.1655	13.4014
		25.04	24.2642	13.4492
		25.14	24.3745	13.4756
		25.24	24.4507	13.5273
		25.34	24.5562	13.5615
		25.44	24.645	13.583
		25.54	24.7437	13.6084
		25.64	24.8354	13.6543
		25.74	24.939	13.6904
		25.84	25.0454	13.7402
		25.94	25.1538	13.7588
		26.04	25.269	13.8242
		26.14	25.353	13.8369
		26.24	25.4487	13.8799
		26.34	25.5542	13.9219
		26.44	25.645	13.9521
		26.54	25.7495	13.9727
		26.64	25.8452	14.0254
		26.74	25.9448	14.0625
		26.84	26.0532	14.0986
		26.94	26.144	14.1299
		27.04	26.2456	14.168
		27.14	26.3354	14.1943
		27.24	26.4458	14.2432
		27.34	26.5347	14.291
		27.44	26.6343	14.3389
		27.54	26.7241	14.373
		27.64	26.8237	14.4209
		27.74	26.9146	14.4502
		27.84	27.0132	14.499
		27.94	27.1147	14.5557
		28.04	27.228	14.5889
		28.14	27.3481	14.6113
		28.24	27.4624	14.6436
		28.34	27.564	14.6689
		28.44	27.6343	14.6875
		28.54	27.7495	14.7178
		28.64	27.854	14.749
		28.74	27.9507	14.8066
		28.84	28.0386	14.8447
		28.94	28.1343	14.8896
		29.04	28.2446	14.959
		29.14	28.314	14.9932
		29.24	28.4155	15.0293
		29.34	28.5132	15.0674
		29.44	28.6138	15.126
		29.54	28.7222	15.1807
		29.64	28.8101	15.2168
		29.74	28.8843	15.251
		29.84	28.9946	15.2783
		29.94	29.0737	15.3125
		30.04	29.1733	15.3447
		30.14	29.2456	15.377
		30.24	29.3491	15.415
		30.34	29.4341	15.4619
		30.44	29.5347	15.5029
		30.54	29.6382	15.5361
		30.64	29.7202	15.5791
		30.74	29.8052	15.6143
		30.84	29.9038	15.6348
		30.94	29.9897	15.6709
		31.04	30.0854	15.7275
		31.14	30.1792	15.7578
		31.24	30.2739	15.7959
		31.34	30.3765	15.8486
		31.44	30.4937	15.8838
		31.54	30.5776	15.916
		31.64	30.6851	15.9521
		31.74	30.7886	16.0166
		31.84	30.8745	16.0508
		31.94	30.9692	16.083
		32.04	31.0835	16.1084
		32.14	31.1851	16.1191
		32.24	31.2847	16.1455
		32.34	31.3901	16.1963
		32.44	31.4858	16.2227
		32.54	31.5786	16.2549
		32.64	31.6909	16.2803
		32.74	31.7554	16.3174
		32.84	31.8491	16.3438
		32.94	31.9604	16.3721
		33.04	32.061	16.4004
		33.14	32.1499	16.4561
		33.24	32.2651	16.5068
		33.34	32.3394	16.542
		33.44	32.439	16.5859
		33.54	32.5464	16.6377
		33.64	32.6499	16.665
		33.74	32.7319	16.6963
		33.84	32.8267	16.7461
		33.94	32.9146	16.792
		34.04	32.9995	16.8369
		34.14	33.0815	16.8984
		34.24	33.1655	16.9482
		34.34	33.2593	16.9756
		34.44	33.3706	16.9912
		34.54	33.4692	17.0273
		34.64	33.5659	17.0576
		34.74	33.6655	17.0713
		34.84	33.7651	17.1152
		34.94	33.8511	17.1455
		35.04	33.9565	17.1963
		35.14	34.0571	17.2354
		35.24	34.146	17.2822
		35.34	34.2319	17.2949
		35.44	34.3315	17.3311
		35.54	34.4419	17.3682
		35.64	34.5288	17.4063
		35.74	34.6157	17.4561
		35.84	34.6987	17.5234
		35.94	34.8042	17.5576
		36.04	34.9058	17.6074
		36.14	34.9858	17.626
		36.24	35.0894	17.6572
		36.34	35.187	17.6768
		36.44	35.2954	17.7188
		36.54	35.3687	17.7559
		36.64	35.4663	17.7979
		36.74	35.5503	17.8564
		36.84	35.646	17.8838
		36.94	35.7417	17.918
		37.04	35.8511	17.9365
		37.14	35.9399	18
		37.24	36.0601	18.0303
		37.34	36.1519	18.0801
		37.44	36.2397	18.1221
		37.54	36.3276	18.1787
		37.64	36.4097	18.2178
		37.74	36.5093	18.2373
		37.84	36.606	18.2871
		37.94	36.7085	18.3057
		38.04	36.8042	18.3408
		38.14	36.8882	18.375
		38.24	36.9995	18.4111
		38.34	37.0796	18.4551
		38.44	37.1792	18.5049
		38.54	37.2651	18.5479
		38.64	37.3569	18.5908
		38.74	37.4565	18.6465
		38.84	37.5483	18.6689
		38.94	37.6382	18.6963
		39.04	37.7339	18.708
		39.14	37.8081	18.7588
		39.24	37.9097	18.8184
		39.34	37.9995	18.8291
		39.44	38.0884	18.8682
		39.54	38.1909	18.9209
		39.64	38.2983	18.958
		39.74	38.3882	19.001
		39.84	38.478	19.0176
		39.94	38.5679	19.0674
		40.04	38.6733	19.1103
		40.14	38.7593	19.1475
		40.24	38.8647	19.1855
		40.34	38.9585	19.2275
		40.44	39.0493	19.2471
		40.54	39.1636	19.2861
		40.64	39.2476	19.3174
		40.74	39.3394	19.3359
		40.84	39.4253	19.3701
		40.94	39.5093	19.4346
		41.04	39.6089	19.4775
		41.14	39.7056	19.5205
		41.24	39.7925	19.5635
		41.34	39.8843	19.5918
		41.44	39.9351	19.6475
		41.54	40.0249	19.71
		41.64	40.0796	19.7471
		41.74	40.1548	19.7939
		41.84	40.2437	19.8379
		41.94	40.3589	19.8682
		42.04	40.4536	19.8916
		42.14	40.5444	19.9482
		42.24	40.6147	19.9756
		42.34	40.7183	20.0322
		42.44	40.8042	20.0723
		42.54	40.8999	20.1201
		42.64	40.9897	20.1514
		42.74	41.0952	20.208
		42.84	41.2007	20.2393
		42.94	41.3091	20.2588
		43.04	41.3706	20.3203
		43.14	41.4546	20.3604
		43.24	41.5288	20.3965
		43.34	41.6255	20.4229
		43.44	41.7085	20.4268
		43.54	41.7944	20.4541
		43.64	41.8774	20.4746
		43.74	41.9839	20.501
		43.84	42.0776	20.5381
		43.94	42.1831	20.5791
		44.04	42.2573	20.6045
		44.14	42.3667	20.6426
		44.24	42.4468	20.7021
		44.34	42.5366	20.708
		44.44	42.6411	20.7275
		44.54	42.7358	20.7764
		44.64	42.8433	20.8311
		44.74	42.9556	20.8838
		44.84	43.0483	20.9199
		44.94	43.1382	20.9639
		45.04	43.2144	21.0107
		45.14	43.3062	21.0439
		45.24	43.3901	21.0615
		45.34	43.48	21.1025
		45.44	43.5698	21.1348
		45.54	43.6646	21.1631
		45.64	43.7397	21.2021
		45.74	43.8257	21.2158
		45.84	43.9097	21.2529
		45.94	43.9858	21.3018
		46.04	44.0698	21.3184
		46.14	44.1558	21.3486
		46.24	44.2573	21.3838
		46.34	44.3501	21.4404
		46.44	44.4282	21.4736
		46.54	44.5073	21.5264
		46.64	44.5874	21.542
		46.74	44.6636	21.5908
		46.84	44.7534	21.6387
		46.94	44.8491	21.6563
		47.04	44.9351	21.6787
		47.14	45.0229	21.7314
		47.24	45.1304	21.7686
		47.34	45.2202	21.7998
		47.44	45.3052	21.8369
		47.54	45.4175	21.8711
		47.64	45.5093	21.9268
		47.74	45.6089	21.9619
		47.84	45.6948	21.999
		47.94	45.7729	22.0322
		48.04	45.8589	22.0811
		48.14	45.9644	22.126
		48.24	46.0464	22.1611
		48.34	46.1304	22.2012
		48.44	46.1968	22.2412
		48.54	46.2808	22.2588
		48.64	46.3647	22.3076
		48.74	46.4497	22.3389
		48.84	46.5376	22.3467
		48.94	46.6265	22.3896
		49.04	46.7144	22.4463
		49.14	46.8022	22.4961
		49.24	46.8784	22.5264
		49.34	46.9585	22.5615
		49.44	47.0581	22.5908
		49.54	47.1558	22.6357
		49.64	47.23	22.6709
		49.74	47.3198	22.7041
		49.84	47.4194	22.7363
		49.94	47.4985	22.7813
		50.04	47.5835	22.8057
		50.14	47.6421	22.8525
		50.24	47.7339	22.8662
		50.34	47.8237	22.917
		50.44	47.9351	22.9482
		50.54	48.0132	22.9893
		50.64	48.104	23.0234
		50.74	48.1987	23.083
		50.84	48.2729	23.1025
		50.94	48.3452	23.1338
		51.04	48.4292	23.1514
		51.14	48.5093	23.1924
		51.24	48.6079	23.2334
		51.34	48.6968	23.2588
		51.44	48.7886	23.2588
		51.54	48.8687	23.2939
		51.64	48.9448	23.3467
		51.74	49.0327	23.3682
		51.84	49.1284	23.3975
		51.94	49.2085	23.4287
		52.04	49.3081	23.4502
		52.14	49.3999	23.5068
		52.24	49.4897	23.5342
		52.34	49.5757	23.5596
		52.44	49.6597	23.582
		52.54	49.7593	23.6025
		52.64	49.8647	23.6416
		52.74	49.9497	23.6826
		52.84	50.0239	23.7197
		52.94	50.0933	23.749
		53.04	50.1909	23.7881
		53.14	50.2964	23.8408
		53.24	50.3706	23.8701
		53.34	50.4507	23.9072
		53.44	50.5405	23.9688
		53.54	50.6265	23.9834
		53.64	50.6948	24.0264
		53.74	50.7808	24.0771
		53.84	50.8667	24.1006
		53.94	50.9663	24.1455
		54.04	51.0474	24.1728
		54.14	51.1304	24.1865
		54.24	51.2192	24.2334
		54.34	51.3081	24.2744
		54.44	51.3687	24.3105
		54.54	51.4546	24.3506
		54.64	51.5288	24.4111
		54.74	51.6401	24.4473
		54.84	51.7104	24.4814
		54.94	51.8042	24.5186
		55.04	51.8901	24.5518
		55.14	51.9653	24.5752
		55.24	52.0483	24.6143
		55.34	52.1323	24.6807
		55.44	52.2046	24.71
		55.54	52.2788	24.7354
		55.64	52.3726	24.7695
		55.74	52.4487	24.7842
		55.84	52.5054	24.8271
		55.94	52.5796	24.8643
		56.04	52.6597	24.8955
		56.14	52.7554	24.9424
		56.24	52.8608	24.9951
		56.34	52.9507	25.0303
		56.44	53.0103	25.04
		56.54	53.0991	25.0654
		56.64	53.1987	25.1084
		56.74	53.2886	25.124
		56.84	53.3843	25.165
		56.94	53.4995	25.2109
		57.04	53.5991	25.251
		57.14	53.6782	25.2803
		57.24	53.7476	25.29
		57.34	53.8276	25.3232
		57.44	53.9038	25.3623
		57.54	53.9888	25.3955
		57.64	54.0913	25.4346
		57.74	54.1772	25.4893
		57.84	54.2573	25.542
		57.94	54.3315	25.5635
		58.04	54.4136	25.5811
		58.14	54.5073	25.6133
		58.24	54.5991	25.6416
		58.34	54.6929	25.6748
		58.44	54.7651	25.7139
		58.54	54.853	25.75
		58.64	54.939	25.79
		58.74	55.0083	25.8115
		58.84	55.0874	25.8213
		58.94	55.1675	25.8662
		59.04	55.2573	25.8818
		59.14	55.3276	25.9307
		59.24	55.3882	25.96
		59.34	55.4644	26.001
		59.44	55.5522	26.0459
		59.54	55.6382	26.0928
		59.64	55.7144	26.1143
		59.74	55.8003	26.1494
		59.84	55.8745	26.1807
		59.94	55.9702	26.2139
		60.04	56.0649	26.2627
		60.14	56.1421	26.2959
		60.24	56.23	26.3369
		60.34	56.3198	26.3818
		60.44	56.394	26.4365
		60.54	56.4702	26.4853
		60.64	56.5767	26.5088
		60.74	56.6597	26.5439
		60.84	56.7495	26.5557
		60.94	56.8296	26.583
		61.04	56.9058	26.6104
		61.14	56.9692	26.6436
		61.24	57.0327	26.6689
		61.34	57.1147	26.7021
		61.44	57.2124	26.7158
		61.54	57.3042	26.7471
		61.64	57.3999	26.7695
		61.74	57.4565	26.7803
		61.84	57.5405	26.8174
		61.94	57.6245	26.8564
		62.04	57.6968	26.8994
		62.14	57.7808	26.9404
		62.24	57.894	26.9736
		62.34	57.9956	27.0264
		62.44	58.0552	27.0459
		62.54	58.1323	27.0918
		62.64	58.2202	27.1201
		62.74	58.2827	27.1572
		62.84	58.3638	27.1846
		62.94	58.4312	27.2158
		63.04	58.5073	27.2354
		63.14	58.5952	27.2822
		63.24	58.6382	27.3037
		63.34	58.7085	27.3525
		63.44	58.7925	27.374
		63.54	58.8901	27.4473
		63.64	58.9663	27.4658
		63.74	59.0249	27.5205
		63.84	59.1245	27.5498
		63.94	59.229	27.583
		64.04	59.3179	27.6006
		64.14	59.3979	27.6416
		64.24	59.4722	27.6709
		64.34	59.5522	27.708
		64.44	59.6343	27.7432
		64.54	59.7124	27.7568
		64.64	59.7788	27.7949
		64.74	59.8687	27.8135
		64.84	59.9487	27.8486
		64.94	60.0327	27.8936
		65.04	60.1089	27.9268
		65.14	60.1831	27.9619
		65.24	60.2554	27.9912
		65.34	60.3335	28.04
		65.44	60.4214	28.0723
		65.54	60.5054	28.1045
		65.64	60.5913	28.1357
		65.74	60.6704	28.1826
		65.84	60.7339	28.1963
		65.94	60.8052	28.2158
		66.04	60.8823	28.2354
		66.14	60.9683	28.2822
		66.24	61.0522	28.3096
		66.34	61.1382	28.3311
		66.44	61.1987	28.3525
		66.54	61.2925	28.3662
		66.64	61.3784	28.3975
		66.74	61.4487	28.4365
		66.84	61.5327	28.4863
		66.94	61.6245	28.5127
		67.04	61.7085	28.5518
		67.14	61.7827	28.5811
		67.24	61.8687	28.6221
		67.34	61.9487	28.6553
		67.44	62.0444	28.6816
		67.54	62.1401	28.7217
		67.64	62.1997	28.7393
		67.74	62.2788	28.792
		67.84	62.3628	28.8271
		67.94	62.4292	28.8467
		68.04	62.5151	28.8818
		68.14	62.5894	28.8994
		68.24	62.6792	28.9326
		68.34	62.7632	28.9463
		68.44	62.8491	29.001
		68.54	62.9087	29.0303
		68.64	62.9878	29.0674
		68.74	63.062	29.1182
		68.84	63.1343	29.1572
		68.94	63.2026	29.2041
		69.04	63.2847	29.21
		69.14	63.355	29.2451
		69.24	63.4507	29.2793
		69.34	63.5308	29.3252
		69.44	63.6011	29.3643
		69.54	63.6704	29.4033
		69.64	63.7593	29.4316
		69.74	63.8394	29.4678
		69.84	63.9136	29.4853
		69.94	63.98	29.5127
		70.04	64.0562	29.54
		70.14	64.1245	29.5459
		70.24	64.2104	29.5654
		70.34	64.2808	29.6045
		70.44	64.3511	29.6396
		70.54	64.4214	29.667
		70.64	64.5054	29.6982
		70.74	64.5669	29.7236
		70.84	64.6392	29.7559
		70.94	64.7222	29.7939
		71.04	64.8042	29.8213
		71.14	64.8726	29.8506
		71.24	64.9546	29.8916
		71.34	65.0366	29.9248
		71.44	65.105	29.9375
		71.54	65.1694	29.9736
		71.64	65.2397	30.0322
		71.74	65.3062	30.0478
		71.84	65.3745	30.0811
		71.94	65.4429	30.1104
		72.04	65.5298	30.1318
		72.14	65.6128	30.1748
		72.24	65.7085	30.1982
		72.34	65.7651	30.2275
		72.44	65.8335	30.2549
		72.54	65.9097	30.3018
		72.64	66.0093	30.3272
		72.74	66.0854	30.3701
		72.84	66.1636	30.3955
		72.94	66.2593	30.4229
		73.04	66.3354	30.4619
		73.14	66.4038	30.4951
		73.24	66.4897	30.5381
		73.34	66.5493	30.5732
		73.44	66.6177	30.6064
		73.54	66.6909	30.6416
		73.64	66.7866	30.6748
		73.74	66.8511	30.7178
		73.84	66.9429	30.7568
		73.94	67.0073	30.7715
		74.04	67.0815	30.7959
		74.14	67.1675	30.8311
		74.24	67.2476	30.8525
		74.34	67.3179	30.874
		74.44	67.3882	30.917
		74.54	67.4683	30.9443
		74.64	67.5522	30.9951
		74.74	67.6187	31.0107
		74.84	67.689	31.0439
		74.94	67.7729	31.1064
		75.04	67.8384	31.1377
		75.14	67.9214	31.1592
		75.24	67.978	31.1846
		75.34	68.0347	31.2236
		75.44	68.1128	31.2471
		75.54	68.189	31.29
		75.64	68.2632	31.335
		75.74	68.3296	31.3545
		75.84	68.4233	31.4131
		75.94	68.4858	31.4443
		76.04	68.5444	31.4619
		76.14	68.644	31.499
		76.24	68.7104	31.5459
		76.34	68.7944	31.5771
		76.44	68.8804	31.6006
		76.54	68.9595	31.6221
		76.64	69.0288	31.6553
		76.74	69.1226	31.6982
		76.84	69.2222	31.7373
		76.94	69.2886	31.7725
		77.04	69.3589	31.8057
		77.14	69.4487	31.8486
		77.24	69.5093	31.8838
		77.34	69.5835	31.9268
		77.44	69.6597	31.9502
		77.54	69.7437	31.9824
		77.64	69.8003	32.0225
		77.74	69.8657	32.0361
		77.84	69.9233	32.0869
		77.94	69.978	32.1064
		78.04	70.062	32.1484
		78.14	70.1519	32.1846
		78.24	70.2222	32.208
		78.34	70.2983	32.2412
		78.44	70.3481	32.2627
		78.54	70.4175	32.2939
		78.64	70.478	32.3096
		78.74	70.5425	32.3428
		78.84	70.6382	32.3896
		78.94	70.7183	32.415
		79.04	70.8022	32.4463
		79.14	70.8784	32.4697
		79.24	70.939	32.5029
		79.34	71.0093	32.5186
		79.44	71.0854	32.5439
		79.54	71.1831	32.5791
		79.64	71.2583	32.5967
		79.74	71.3179	32.6475
		79.84	71.3979	32.6865
		79.94	71.4683	32.7217
		80.04	71.5386	32.7725
		80.14	71.6089	32.8096
		80.24	71.689	32.8467
		80.34	71.7593	32.8857
		80.44	71.8433	32.917
		80.54	71.9194	32.9404
		80.64	71.9751	32.9854
		80.74	72.0522	33.0088
		80.84	72.1382	33.0576
		80.94	72.2124	33.0732
		81.04	72.2886	33.0947
		81.14	72.3491	33.1455
		81.24	72.4331	33.1504
		81.34	72.4995	33.1748
		81.44	72.5894	33.2061
		81.54	72.6401	33.249
		81.64	72.7144	33.2627
		81.74	72.7905	33.2764
		81.84	72.855	33.2998
		81.94	72.9409	33.3174
		82.04	72.9897	33.3643
		82.14	73.0542	33.3955
		82.24	73.1392	33.415
		82.34	73.1753	33.4424
		82.44	73.2339	33.4639
		82.54	73.3101	33.5146
		82.64	73.3901	33.542
		82.74	73.4702	33.5557
		82.84	73.5405	33.5947
		82.94	73.5952	33.6055
		83.04	73.6597	33.6357
		83.14	73.729	33.6631
		83.24	73.8032	33.6943
		83.34	73.8657	33.7295
		83.44	73.938	33.7666
		83.54	74.021	33.79
		83.64	74.0776	33.8037
		83.74	74.1382	33.8545
		83.84	74.1831	33.8818
		83.94	74.2378	33.9229
		84.04	74.312	33.9502
		84.14	74.3843	33.9756
		84.24	74.4429	34.0068
		84.34	74.5288	34.0342
		84.44	74.6089	34.0654
		84.54	74.6636	34.0967
		84.64	74.7261	34.1201
		84.74	74.7847	34.1455
		84.84	74.8696	34.1846
		84.94	74.9624	34.1992
		85.04	75.0386	34.2334
		85.14	75.1187	34.2764
		85.24	75.1987	34.3154
		85.34	75.2495	34.335
		85.44	75.3198	34.3584
		85.54	75.3843	34.3955
		85.64	75.4702	34.4346
		85.74	75.5405	34.4775
		85.84	75.5991	34.501
		85.94	75.6538	34.5342
		86.04	75.7202	34.585
		86.14	75.7847	34.624
		86.24	75.8706	34.6553
		86.34	75.9399	34.6709
		86.44	76.0132	34.7041
		86.54	76.0894	34.7354
		86.64	76.1597	34.7666
		86.74	76.2339	34.8018
		86.84	76.3198	34.8408
		86.94	76.4038	34.8545
		87.04	76.4897	34.8857
		87.14	76.564	34.9326
		87.24	76.646	34.9443
		87.34	76.6851	34.9834
		87.44	76.7515	35.0166
		87.54	76.8354	35.0205
		87.64	76.9214	35.0537
		87.74	76.9702	35.0811
		87.84	77.02	35.1104
		87.94	77.0835	35.1396
		88.04	77.1636	35.1768
		88.14	77.2104	35.1963
		88.24	77.2847	35.2119
		88.34	77.3452	35.2451
		88.44	77.4214	35.2764
		88.54	77.4839	35.3154
		88.64	77.5542	35.3467
		88.74	77.6343	35.3623
		88.84	77.7183	35.3955
		88.94	77.7925	35.4268
		89.04	77.8589	35.4658
		89.14	77.9292	35.5088
		89.24	78.0034	35.5439
		89.34	78.0835	35.583
		89.44	78.1597	35.6279
		89.54	78.2437	35.6475
		89.64	78.3188	35.6748
		89.74	78.3481	35.71
		89.84	78.396	35.7617
		89.94	78.4604	35.7861
		90.04	78.5269	35.8096
		90.14	78.5913	35.8467
		90.24	78.6812	35.8838
		90.34	78.7515	35.9072
		90.44	78.8179	35.9346
		90.54	78.8726	35.9619
		90.64	78.9272	35.9814
		90.74	78.9917	36.0146
		90.84	79.0815	36.0381
		90.94	79.1772	36.0732
		91.04	79.2417	36.085
		91.14	79.3081	36.1357
		91.24	79.3774	36.1436
		91.34	79.4546	36.1689
		91.44	79.5308	36.2061
		91.54	79.605	36.2217
		91.64	79.6909	36.2471
		91.74	79.7651	36.2939
		91.84	79.855	36.3174
		91.94	79.9106	36.3564
		92.04	79.9526	36.3838
		92.14	80.0327	36.4229
		92.24	80.0933	36.4326
		92.34	80.1597	36.4756
		92.44	80.2173	36.4951
		92.54	80.271	36.5225
		92.64	80.3413	36.5557
		92.74	80.3882	36.5791
		92.84	80.4507	36.5947
		92.94	80.5132	36.626
		93.04	80.5815	36.6572
		93.14	80.6714	36.6982
		93.24	80.7417	36.7207
		93.34	80.8276	36.7646
		93.44	80.8921	36.792
		93.54	80.9683	36.8232
		93.64	81.0327	36.8545
		93.74	81.1089	36.8936
		93.84	81.1675	36.917
		93.94	81.2319	36.9131
		94.04	81.312	36.9443
		94.14	81.3784	36.9795
		94.24	81.4604	36.9893
		94.34	81.5151	37.0156
		94.44	81.5815	37.0479
		94.54	81.6655	37.0781
		94.64	81.7456	37.1045
		94.74	81.8091	37.1357
		94.84	81.8687	37.1631
		94.94	81.9331	37.1943
		95.04	82.0093	37.2217
		95.14	82.064	37.2549
		95.24	82.1401	37.2822
		95.34	82.2026	37.3076
		95.44	82.2827	37.3311
		95.54	82.3491	37.3564
		95.64	82.4038	37.3877
		95.74	82.4839	37.4082
		95.84	82.5425	37.4326
		95.94	82.6089	37.46
		96.04	82.6636	37.4785
		96.14	82.7124	37.501
		96.24	82.7739	37.5225
		96.34	82.8413	37.5518
		96.44	82.8979	37.5693
		96.54	82.9585	37.5947
		96.64	83.0034	37.6328
		96.74	83.064	37.6748
		96.84	83.1284	37.6904
		96.94	83.1792	37.7158
		97.04	83.23	37.7236
		97.14	83.3042	37.7441
		97.24	83.3745	37.7686
		97.34	83.4194	37.8066
		97.44	83.4937	37.833
		97.54	83.5405	37.8643
		97.64	83.603	37.8799
		97.74	83.6782	37.9248
		97.84	83.7319	37.9443
		97.94	83.8042	37.9756
		98.04	83.853	38.0068
		98.14	83.9077	38.0313
		98.24	83.9624	38.0732
		98.34	84.0386	38.1094
		98.44	84.0933	38.1416
		98.54	84.1479	38.1787
		98.64	84.2183	38.2041
		98.74	84.2788	38.2354
		98.84	84.3374	38.2627
		98.94	84.3979	38.2939
		99.04	84.4478	38.333
		99.14	84.5132	38.3564
		99.24	84.562	38.3945
		99.34	84.6421	38.4385
		99.44	84.689	38.4873
		99.54	84.7593	38.5059
		99.64	84.8081	38.5439
		99.74	84.8726	38.5635
		99.84	84.9292	38.5869
		99.94	84.9917	38.6064
		100.04	85.0522	38.6377
		100.14	85.0991	38.6709
		100.24	85.1577	38.6934
		100.34	85.228	38.7529
		100.44	85.2896	38.792
		100.54	85.3315	38.8252
		100.64	85.3882	38.8438
		100.74	85.439	38.8779
		100.84	85.4917	38.9346
		100.94	85.562	38.9736
		101.04	85.6245	38.9932
		101.14	85.6831	39.0332
		101.24	85.7476	39.0576
		101.34	85.8032	39.0889
		101.44	85.8403	39.1162
		101.54	85.9077	39.167
		101.64	85.9722	39.1865
		101.74	86.0308	39.2158
		101.84	86.0913	39.2471
		101.94	86.1538	39.2852
		102.04	86.2104	39.3193
		102.14	86.2515	39.3486
		102.24	86.3101	39.375
		102.34	86.3745	39.4072
		102.44	86.4302	39.4365
		102.54	86.4917	39.4678
		102.64	86.5581	39.4873
		102.74	86.6187	39.5244
		102.84	86.6733	39.5635
		102.94	86.7222	39.5947
		103.04	86.7788	39.6338
		103.14	86.8276	39.6455
		103.24	86.8999	39.6768
		103.34	86.9448	39.7158
		103.44	87.0132	39.7314
		103.54	87.064	39.7568
		103.64	87.1206	39.7842
		103.74	87.1636	39.8076
		103.84	87.2202	39.8428
		103.94	87.2778	39.8721
		104.04	87.3413	39.8848
		104.14	87.4116	39.9111
		104.24	87.5015	39.9258
		104.34	87.5581	39.9639
		104.44	87.6226	39.9951
		104.54	87.6694	40.0264
		104.64	87.7104	40.0459
		104.74	87.7866	40.085
		104.84	87.8491	40.1162
		104.94	87.894	40.1396
		105.04	87.9331	40.165
		105.14	87.9702	40.1885
		105.24	88.019	40.1963
		105.34	88.0444	40.2275
		105.44	88.1069	40.2549
		105.54	88.1685	40.2861
		105.64	88.2417	40.3252
		105.74	88.3003	40.3643
		105.84	88.3374	40.3838
		105.94	88.397	40.415
		106.04	88.48	40.4463
		106.14	88.5522	40.4775
		106.24	88.603	40.5107
		106.34	88.6694	40.5361
		106.44	88.7554	40.5557
		106.54	88.8042	40.583
		106.64	88.8843	40.6035
		106.74	88.9253	40.623
		106.84	89.0015	40.6553
		106.94	89.0737	40.6748
		107.04	89.1206	40.71
		107.14	89.1753	40.7627
		107.24	89.23	40.7764
		107.34	89.3042	40.8096
		107.44	89.355	40.835
		107.54	89.4077	40.873
		107.64	89.4692	40.9043
		107.74	89.5132	40.917
		107.84	89.5679	40.9443
		107.94	89.6128	40.9756
		108.04	89.6714	40.9951
		108.14	89.728	41.0264
		108.24	89.7788	41.0576
		108.34	89.8315	41.0889
		108.44	89.8804	41.1211
		108.54	89.9312	41.1426
		108.64	89.9937	41.1631
		108.74	90.0444	41.1709
		108.84	90.1206	41.1963
		108.94	90.1812	41.2275
		109.04	90.229	41.2432
		109.14	90.2729	41.2646
		109.24	90.3491	41.2949
		109.34	90.3745	41.3174
		109.44	90.4292	41.3447
		109.54	90.5034	41.3799
		109.64	90.5522	41.3945
		109.74	90.6089	41.4229
		109.84	90.6812	41.4482
		109.94	90.7319	41.4775
		110.04	90.7847	41.5049
		110.14	90.8647	41.5205
		110.24	90.9351	41.5342
		110.34	90.9692	41.5771
		110.44	90.9995	41.6045
		110.54	91.0522	41.6309
		110.64	91.1128	41.6631
		110.74	91.1479	41.6865
		110.84	91.2085	41.7119
		110.94	91.2632	41.7324
		111.04	91.3394	41.7646
		111.14	91.3726	41.7842
		111.24	91.4312	41.8232
		111.34	91.4644	41.8467
		111.44	91.5112	41.8779
		111.54	91.5493	41.9043
		111.64	91.6089	41.9229
		111.74	91.6772	41.9385
		111.84	91.7397	41.9561
		111.94	91.7886	41.9941
		112.04	91.8394	42.0068
		112.14	91.8921	42.042
		112.24	91.9487	42.0752
		112.34	91.9683	42.0908
		112.44	92.0229	42.1084
		112.54	92.0835	42.1455
		112.64	92.1519	42.1758
		112.74	92.1851	42.2021
		112.84	92.2456	42.2227
		112.94	92.2798	42.251
		113.04	92.3218	42.2803
		113.14	92.4019	42.3057
		113.24	92.439	42.3291
		113.34	92.5034	42.3545
		113.44	92.5386	42.3857
		113.54	92.5776	42.4053
		113.64	92.6323	42.4404
		113.74	92.689	42.4775
		113.84	92.7417	42.4971
		113.94	92.7788	42.5088
		114.04	92.8315	42.542
		114.14	92.8726	42.5596
		114.24	92.9233	42.5928
		114.34	92.9624	42.624
		114.44	93.0132	42.6475
		114.54	93.0835	42.6709
		114.64	93.1489	42.708
		114.74	93.1831	42.7236
		114.84	93.2378	42.7334
		114.94	93.2925	42.7402
		115.04	93.3276	42.7773
		115.14	93.3726	42.7959
		115.24	93.439	42.8271
		115.34	93.4917	42.8643
		115.44	93.5659	42.8994
		115.54	93.6284	42.9326
		115.64	93.6987	42.9541
		115.74	93.7319	42.9971
		115.84	93.7827	43.0352
		115.94	93.8374	43.0518
		116.04	93.8921	43.085
		116.14	93.9331	43.1074
		116.24	93.9741	43.1299
		116.34	94.0229	43.1553
		116.44	94.0679	43.1748
		116.54	94.1128	43.2139
		116.64	94.1694	43.2451
		116.74	94.2222	43.2764
		116.84	94.2534	43.3076
		116.94	94.2974	43.3311
		117.04	94.3511	43.3564
		117.14	94.3921	43.3877
		117.24	94.4409	43.415
		117.34	94.4995	43.4502
		117.44	94.5483	43.4756
		117.54	94.5933	43.4834
		117.64	94.6304	43.5205
		117.74	94.6831	43.5576
		117.84	94.7339	43.585
		117.94	94.7749	43.6162
		118.04	94.8237	43.6475
		118.14	94.8843	43.6846
		118.24	94.9312	43.7119
		118.34	94.9839	43.7324
		118.44	95.0366	43.751
		118.54	95.0952	43.7832
		118.64	95.144	43.8115
		118.74	95.2144	43.8252
		118.84	95.2651	43.8564
		118.94	95.3354	43.8916
		119.04	95.3804	43.9092
		119.14	95.4253	43.9346
		119.24	95.4917	43.9658
		119.34	95.5347	43.9971
		119.44	95.605	44.0313
		119.54	95.6343	44.04
		119.64	95.6812	44.0576
		119.74	95.7261	44.0908
		119.84	95.771	44.1162
		119.94	95.7964	44.1201
		120.04	95.8354	44.1504
		120.14	95.8726	44.1924
		120.24	95.9058	44.21
		120.34	95.9448	44.2432
		120.44	95.9858	44.2607
		120.54	96.0269	44.3057
		120.64	96.0522	44.3311
		120.74	96.1226	44.3604
		120.84	96.1694	44.373
		120.94	96.2124	44.4072
		121.04	96.2534	44.4404
		121.14	96.3237	44.4619
		121.24	96.3784	44.4854
		121.34	96.4292	44.5244
		121.44	96.4741	44.5439
		121.54	96.5327	44.583
		121.64	96.5737	44.6064
		121.74	96.6089	44.6416
		121.84	96.6733	44.6719
		121.94	96.7339	44.6904
		122.04	96.7905	44.7197
		122.14	96.8335	44.749
		122.24	96.8843	44.7764
		122.34	96.9331	44.7998
		122.44	96.9897	44.8369
		122.54	97.0347	44.8555
		122.64	97.1128	44.874
		122.74	97.1538	44.8975
		122.84	97.2065	44.9229
		122.94	97.2651	44.9482
		123.04	97.2944	44.9697
		123.14	97.3433	44.9873
		123.24	97.3843	45.0205
		123.34	97.4351	45.0264
		123.44	97.4839	45.0586
		123.54	97.5347	45.083
		123.64	97.5835	45.0967
		123.74	97.6265	45.1084
		123.84	97.6753	45.1416
		123.94	97.7144	45.1553
		124.04	97.7847	45.1748
		124.14	97.8354	45.2061
		124.24	97.8979	45.2363
		124.34	97.936	45.2666
		124.44	97.9722	45.2822
		124.54	98.0229	45.3057
		124.64	98.0796	45.3408
		124.74	98.1401	45.3467
		124.84	98.1831	45.3838
		124.94	98.2241	45.4072
		125.04	98.2593	45.4229
		125.14	98.2944	45.4424
		125.24	98.3354	45.4678
		125.34	98.3843	45.5
		125.44	98.4351	45.5068
		125.54	98.4741	45.5303
		125.64	98.519	45.5557
		125.74	98.5542	45.5596
		125.84	98.6147	45.583
		125.94	98.6597	45.6006
		126.04	98.6948	45.6211
		126.14	98.7534	45.6494
		126.24	98.7866	45.6748
		126.34	98.8354	45.6943
		126.44	98.8901	45.71
		126.54	98.9585	45.7354
		126.64	99.0171	45.7529
		126.74	99.0542	45.7705
		126.84	99.1099	45.7881
		126.94	99.1636	45.8252
		127.04	99.2124	45.833
		127.14	99.2827	45.8525
		127.24	99.3433	45.8682
		127.34	99.4019	45.8975
		127.44	99.4585	45.9258
		127.54	99.5083	45.9424
		127.64	99.5601	45.9434
		127.74	99.6011	45.9736
		127.84	99.6362	46.0049
		127.94	99.6812	46.0244
		128.04	99.73	46.0361
		128.14	99.7632	46.0674
		128.24	99.8022	46.0869
		128.34	99.8511	46.1221
		128.44	99.9019	46.1357
		128.54	99.937	46.1553
		128.64	99.9722	46.1865
		128.74	100.007	46.2109
		128.84	100.052	46.2129
		128.94	100.101	46.2373
		129.04	100.148	46.2549
		129.14	100.193	46.2783
		129.24	100.25	46.3115
		129.34	100.294	46.3135
		129.44	100.343	46.3486
		129.54	100.394	46.3701
		129.64	100.451	46.3916
		129.74	100.484	46.4053
		129.84	100.535	46.4248
		129.94	100.583	46.4531
		130.04	100.644	46.4775
		130.14	100.695	46.4971
		130.24	100.744	46.5283
		130.34	100.785	46.5361
		130.44	100.806	46.5713
		130.54	100.855	46.584
		130.64	100.904	46.5986
		130.74	100.96	46.6201
		130.84	101.009	46.6338
		130.94	101.07	46.6533
		131.04	101.115	46.6689
		131.14	101.164	46.6826
		131.24	101.209	46.7148
		131.34	101.253	46.7393
		131.44	101.312	46.7568
		131.54	101.349	46.7646
		131.64	101.382	46.7881
		131.74	101.419	46.8174
		131.84	101.472	46.8252
		131.94	101.527	46.8564
		132.04	101.583	46.8643
		132.14	101.632	46.8799
		132.24	101.669	46.9043
		132.34	101.712	46.9229
		132.44	101.759	46.9434
		132.54	101.8	46.9678
		132.64	101.837	46.9932
		132.74	101.904	47.0068
		132.84	101.953	47.0264
		132.94	101.996	47.0498
		133.04	102.035	47.0635
		133.14	102.083	47.0693
		133.24	102.13	47.0947
		133.34	102.154	47.1182
		133.44	102.22	47.1416
		133.54	102.271	47.1709
		133.64	102.314	47.1973
		133.74	102.365	47.2256
		133.84	102.404	47.2295
		133.94	102.451	47.251
		134.04	102.494	47.2754
		134.14	102.535	47.2939
		134.24	102.583	47.3291
		134.34	102.625	47.3428
		134.44	102.664	47.3604
		134.54	102.7	47.3975
		134.64	102.753	47.4092
		134.74	102.802	47.4189
		134.84	102.859	47.4404
		134.94	102.888	47.458
		135.04	102.923	47.4834
		135.14	102.972	47.499
		135.24	103.009	47.5088
		135.34	103.052	47.5303
		135.44	103.113	47.5322
		135.54	103.149	47.5645
		135.64	103.187	47.5771
		135.74	103.222	47.6084
		135.84	103.281	47.6299
		135.94	103.341	47.6396
		136.04	103.388	47.6543
		136.14	103.427	47.6729
		136.24	103.468	47.7002
		136.34	103.501	47.7373
		136.44	103.548	47.7451
		136.54	103.597	47.7646
		136.64	103.658	47.7842
		136.74	103.693	47.792
		136.84	103.742	47.7979
		136.94	103.783	47.8232
		137.04	103.839	47.8369
		137.14	103.873	47.8486
		137.24	103.923	47.8701
		137.34	103.972	47.8799
		137.44	104.009	47.9092
		137.54	104.042	47.915
		137.64	104.083	47.9346
		137.74	104.138	47.9502
		137.84	104.183	47.9639
		137.94	104.23	47.9883
		138.04	104.253	47.9971
		138.14	104.304	48.0283
		138.24	104.339	48.0469
		138.34	104.384	48.0537
		138.44	104.433	48.0615
		138.54	104.46	48.0635
		138.64	104.513	48.0791
		138.74	104.55	48.1084
		138.84	104.593	48.1221
		138.94	104.639	48.1279
		139.04	104.683	48.1572
		139.14	104.716	48.1611
		139.24	104.773	48.1787
		139.34	104.812	48.2002
		139.44	104.869	48.2178
		139.54	104.912	48.249
		139.64	104.953	48.2744
[truncated: 6,405 more rows]

## Sheet: Figure 3g
		Fibronectin Rescue: Collagen at vertical myosepta
		fkrp+/+			fkrp-/-
		Uninjected	Desialylated Fn Injected	Fn Injected	Uninjected	Desialylated Fn Injected	Fn Injected
		78.141	23.3028	27.0852	30.4192	19.7787	22.2659
		36.6686	27.0954	25.8825	47.1306	19.0186	27.788
		48.1028	38.7356	37.9762	76.3519	24.8254	27.6875
		42.6214	51.5751	23.603	40.4348	24.0284	26.704
		63.1583	58.1088	28.7437	31.8213	20.0223	35.8094
		44.7348	23.7544	25.6777	28.1793	28.6447	43.5953
		43.4975	33.7919	23.9547	58.606	19.6479	24.7959
		23.7582	34.7361	30.4063	27.7927	22.931	17.186
		74.3389	43.0371	41.2576	32.0588	30.9878	26.1477
		31.98	58.5432	29.5075	39.4607	20.259	32.5153
		50.4735	61.9315	51.1036	14.1867	25.8038	22.9412
		29.4994	57.6008	32.7269	21.4408	18.5609	23.2967
		24.3726	46.7022	25.774	18.6325	24.5909	21.4625
		32.6196	83.5953	33.6101	19.3651	25.0061	12.8158
		23.1556	70.2288	28.2295	18.2662	20.5415	14.8297
		100	47.4611	24.5285	19.6825	19.4159	19.1087
		45.0179	75.5806	41.1871	12.7961	19.9479	15.7998
		59.243	82.3989	38.2295	19.7558	22.3181	18.3611
		29.4261	27.2124	28.2743	13.602	21.5606	22.9711
		25.6233	51.0624	25.0387	13.7485	26.6343	25.2991
		25.2015	49.6964	32.5533	24.118	29.011	44.5972
		52.0968	26.9718	18.239	20.8225	22.5874	26.8219
		59.828	19.8291	19.0178	21.875	32.3443	38.0031
		27.0061	93.2325	21.6375	16.102	24.2582	40.02
		15.3418	67.9607	31.0975	16.5693	22.7879	47.7278
		81.2276	27.217	25.8533	17.36	18.6963	29.3962
		51.8511	58.5192	25.8011	30.8374	21.0137	38.0737
		30.8596	92.6906	18.2377	16.5592	17.5227	35.2357
		49.0003	61.513	17.851	15.6452	17.7602	50.0503
		79.5035	58.2014	17.0696	14.549	14.6201	38.269
		27.9544	38.8561	26.9974	24.127	14.5579	24.127
		31.7211	46.0176	34.3307	17.4359	17.6231	31.7216
		25.6331	55.7646	29.6542	16.5568	21.4082	35.4335
		49.4343	96.8882	40.8319	15.4579	25.7814	35.1893
		31.8359	88.6935	23.3955	17.6313	24.0374	49.8413
		19.653	45.6754	28.3298	22.0513	23.3109	51.2088
		32.9113	54.1701	25.3918	34.2125	23.3254	28.6447
		94.9474	34.8067	28.8193	15.2869	18.069	43.2967
		35.1072	23.9597	35.0307	22.8083	21.6389	54.3346
		35.2043	28.8536	32.9864	21.0745	31.6758	54.9206
		59.6985	29.1645	41.6701		25.8724	41.293
		44.1761	44.2104	38.9852		20.0298	56.6313
		33.5572	27.3911	56.103		25.1477	70.1446
		26.6743	34.2488	32.0757		21.7126	29.7577
		43.5714	31.1663	25.4382		27.2798	43.7363
		58.254	18.872	32.2093		27.6649	40.5777
		91.5181	27.0965	28.3137		31.0745	68.5322
		54.406	22.4791	25.8038		63.5759	54.1366
		41.074	19.2558	41.2637		33.5043	50.1202
		31.9054	44.1803	28.1373		37.6882	40.0797
		27.3423	39.1746			27.0125	41.7287
		25.7027	25.6492			37.7126	44.8107
		29.0347	16.1769			20.6874	52.4478
		23.4557	81.2149			25.0781	40.5051
		59.2234	38.1312			24.2741	43.208
		39.9857	34.7078			27.4804	36.4417
		57.3971	35.8856			15.8852	30.7371
		49.8114	31.601			12.7169	32.2987
		68.9627	18.2537			15.6022	25.2123
		30.0081	27.8282			17.5443	38.7559
						22.2059	22.8083
						13.489	18.0464
						17.3423	22.0024
						17.558	16.2637
						21.6482	15.9219
						19.2593	21.3675
						18.0138	20.8303
						21.2932	41.7582
						20.3875	16.8742
						15.8139	16.6056
							29.4017
							28.2879
							23.4921
							31.6572
							23.374
							31.2766
							42.8042
							28.1563
							20.5813
							21.5934
							17.3382
							15.5433
							14.0659
							19.1453
							18.7057
							18.4982
							15.348
							32.3932
							16.0073
							16.0562
							40.5861
							50.1406
							47.6537
							38.9173
							32.1608
							30.9788
							40.5313
							23.041
							20.8587
							18.6764
							33.9927
							33.9683
							28.7668
							27.8144
							34.1148
							65.2259
							36.5324
							38.1441
							37.1184
							32.6252
							50.0855
							61.3065
							46.0806
							41.0867
							36.4591
							38.84
							22.4664
							43.0658
							44.2152
							27.5314
							59.1697
							52.8449
							32.8205
							29.7192
							34.3834
							24.6886
							32.2344
							42.3932
							37.7289
							36.9231

## Sheet: Figure 3h
		Passive Force Measurements Rescue
		Stretch Lo%	fkrp-/-					Wild Type					fkrp-/- Rescued					Wild Type Rescued (not shown)
		5	0.0308875	0.0406005	0.0446738	0.0529339	0.0411972	0.057244	0.053965	0.0555553	0.0490628	0.0511894	0.033903	0.054042				0.0412816	0.0684944	0.0625686
		10	0.0800834	0.0652785	0.075224	0.102875	0.0990508	0.124884	0.120141	0.172119	0.146559	0.129753	0.089445	0.131782				0.104926	0.16379	0.107965
		15	0.153071	0.125606	0.177761	0.189962	0.163076	0.210113	0.223523	0.213274	0.254699	0.231197	0.178453	0.217887				0.189438	0.246197	0.232379
		20	0.236725	0.180872	0.238391	0.257507	0.245776	0.290123	0.305931	0.324041	0.304398	0.336994	0.288921	0.279835				0.283775	0.338045	0.280877
		25	0.316396	0.244254	0.316958	0.329248	0.336915	0.370591	0.397382	0.446484	0.435246	0.427858	0.405131					0.374068	0.410627	0.438025
